# Supplementary material for: Bacterial Microbiota from Lab-Reared and Field-Captured Anopheles darlingi Midgut and Salivary Gland
Source: Microorganisms. 2023 Apr 28;11(5):1145. doi: 10.3390/microorganisms11051145 (PMC10224351; doi:10.3390/microorganisms11051145)
Supplement: Supplementary file 1 [file microorganisms-11-01145-s001.zip]

Archive with 2 entries (2 files):
- microorganisms-2352569-supplementary-figures.pdf
- microorganisms-2352569-supplementary.xlsx
