# Supplementary material for: Bacterial Microbiota from Lab-Reared and Field-Captured Anopheles darlingi Midgut and Salivary Gland
Source: Microorganisms. 2023 Apr 28;11(5):1145. doi: 10.3390/microorganisms11051145 (PMC10224351; doi:10.3390/microorganisms11051145)
Supplement: Supplementary file 1 [file microorganisms-11-01145-s001.zip › microorganisms-2352569-supplementary.xlsx]

## Sheet: Table S1
Groups	Initial number of samples	Number of samples successfully sequenced	Number of sequences generated	Number of sequences after filtering (DADA2)
Colony
Midgut	30	30	111013	32226
Salivary gland	30	30	269970	61730
Field captured
Midgut	30	30	139152	60834
Salivary gland	30	30	168240	74065

## Sheet: TableS2 
sample	population	organ	Observed	Chao1	se.chao1	Shannon	InvSimpson			observed richness		Chao1		InvShannon		InvSimpson
YG1	lab-reared	midgut	35	38	4.6062	3.17257	18.0167		Lab-reared	median	Q1-Q3	median	Q1-13	median	Q1-Q3	median	Q1-Q3
YG10	lab-reared	midgut	17	17	0	1.86511	4.45935		Midgut	35	23.5 - 50.60	35.4	25 - 54.8	17.3	12.3 - 21.7	11.1	6.8 - 15.6
YG11	lab-reared	midgut	31	36.25	5.3638	2.60883	8.96958		Salivary gland	48.5	36.7 - 69	53.4	37.6 - 83.31	22.1	12.9-30.9	15.7	11 - 17.8
YG12	lab-reared	midgut	35	35.4286	0.911906	2.97799	14.3993		Field-captured
YG13	lab-reared	midgut	53	57	3.68678	3.31067	17.9211		Midgut	58	36.5-101	58.6	45.1 - 103.8	46.6	18.4 - 84	35.6	13.5 - 72.4
YG15	lab-reared	midgut	35	35	0	2.92269	11.1927		Salivary gland	104	76 - 117	110.5	78.3 - 125.1	84.1	61.6 - 93.1	64.8	51.7 - 77.7
YG18	lab-reared	midgut	23	23	0	2.55309	9.4418
YG19	lab-reared	midgut	35	35.125	0.443236	2.9505	13.0412
YG2	lab-reared	midgut	36	36.1667	0.542659	2.9389	12.8218
YG20	lab-reared	midgut	13	13	0	1.64772	3.03126
YG21	lab-reared	midgut	52	52.7692	1.18708	3.39674	20.8264
YG24	lab-reared	midgut	30	33	4.59743	2.85401	12.3775
YG25	lab-reared	midgut	26	26	0.49029	2.91326	14.8827
YG26	lab-reared	midgut	24	24	0.122368	2.15658	4.79773
YG27	lab-reared	midgut	22	22	0	2.47049	8.01179
YG28	lab-reared	midgut	22	29	6.63715	1.03624	1.63608
YG3	lab-reared	midgut	54	71	10.6528	2.68045	5.77101
YG30	lab-reared	midgut	66	75.5	5.85583	3.31823	16.4409
YG4	lab-reared	midgut	42	43	1.5793	2.84341	8.89426
YG6	lab-reared	midgut	52	61.4286	7.25415	3.28239	17.201
YG7	lab-reared	midgut	49	60.3333	7.2966	2.71726	8.65411
YS1	lab-reared	salivary_gland	42	42.2	0.620512	2.96984	9.83245
YS10	lab-reared	salivary_gland	26	26	0.122573	2.56207	8.37858
YS11	lab-reared	salivary_gland	32	32.1429	0.486172	2.78572	10.8592
YS12	lab-reared	salivary_gland	79	105.4	12.108	3.48964	19.5435
YS13	lab-reared	salivary_gland	53	55.5455	2.60645	3.46239	23.7733
YS14	lab-reared	salivary_gland	43	44	1.57934	3.20591	17.6379
YS15	lab-reared	salivary_gland	36	36	0.123252	3.09021	15.8791
YS19	lab-reared	salivary_gland	36	36.2	0.62033	2.85666	11.1527
YS2	lab-reared	salivary_gland	69	85.8667	9.2885	3.36327	16.6356
YS20	lab-reared	salivary_gland	69	92	12.4643	3.42111	18.5846
YS22	lab-reared	salivary_gland	31	31	0	3.10001	17.4022
YS23	lab-reared	salivary_gland	63	67.7143	3.77845	3.53538	22.649
YS24	lab-reared	salivary_gland	43	44.3636	1.73602	3.0006	12.5138
YS25	lab-reared	salivary_gland	83	85.75	2.47772	3.85378	26.5449
YS26	lab-reared	salivary_gland	47	68	14.7388	3.0463	13.5457
YS27	lab-reared	salivary_gland	73	95.8947	11.014	2.91733	8.0666
YS28	lab-reared	salivary_gland	37	41.6667	4.4879	2.69363	9.61169
YS29	lab-reared	salivary_gland	50	53.6	3.35509	3.09955	13.8704
YS3	lab-reared	salivary_gland	52	53.3636	1.73619	3.2266	15.6681
YS30	lab-reared	salivary_gland	58	75.1	10.4091	3.23001	15.8008
YS6	lab-reared	salivary_gland	74	82.5	5.54967	3.50692	14.4358
YS7	lab-reared	salivary_gland	38	38.1429	0.486306	3.08459	15.749
WG11	field-captured	midgut	103	104.556	1.75228	4.4304	69.9888
WG15	field-captured	midgut	99	103.091	3.59528	4.43209	74.985
WG18	field-captured	midgut	25	43.2	13.1404	1.89733	5.54447
WG2	field-captured	midgut	58	58.6	1.18515	3.84222	40.0128
WG20	field-captured	midgut	31	50.4286	12.6407	1.9927	5.74739
WG25	field-captured	midgut	47	47	0.0989305	3.54463	27.3284
WG29	field-captured	midgut	42	42.3333	0.923774	3.38894	21.2875
WG5	field-captured	midgut	61	64	4.17161	3.84285	35.6227
WG6	field-captured	midgut	148	156.775	4.74346	4.7885	95.7121
WS11	field-captured	salivary_gland	94	96.6471	2.48107	4.23518	49.5246
WS15	field-captured	salivary_gland	115	120.526	3.97257	4.56533	83.724
WS16	field-captured	salivary_gland	118	125.125	4.52081	4.4707	62.5626
WS23	field-captured	salivary_gland	110	114.588	3.57471	4.51338	77.7363
WS24	field-captured	salivary_gland	117	125.5	5.41269	4.5343	76.3592
WS25	field-captured	salivary_gland	76	78.3333	2.55283	4.11181	51.6956
WS27	field-captured	salivary_gland	100	105.2	3.98804	4.36467	64.834
WS28	field-captured	salivary_gland	126	131.667	3.87058	4.65709	90.9753
WS29	field-captured	salivary_gland	104	110.5	4.88085	4.4324	69.5991
WS6	field-captured	salivary_gland	63	64.5	2.22991	3.96597	45.1264
WS7	field-captured	salivary_gland	73	74.25	1.73204	4.09591	52.3013

## Sheet: Table S3
Phylum	salivary_gland_relative_abundance	midgut_relative_abundance	Mean
p__Proteobacteria	80.1606	82.9617	81.5611
p__Bacteroidota	12.0364	7.15143	9.59391
p__Actinobacteriota	4.8234	4.17272	4.49806
p__Firmicutes	2.18471	2.1448	2.16475
p__Chloroflexi	0.0868639	3.2093	1.64808
p__Planctomycetota	0.370401	0.0568577	0.213629
p__Patescibacteria	0.0262231	0.12635	0.0762867
p__Verrucomicrobiota	0.0885028	0.0536989	0.0711009
p__Deinococcota	0.0688355	0.0631752	0.0660054
p__Acidobacteriota	0.0426125	0.0157938	0.0292031
p__Armatimonadota	0.055724	0	0.027862
p__Bdellovibrionota	0	0.0284288	0.0142144
p__Fusobacteriota	0.0147505	0.00631752	0.010534
p__Myxococcota	0.00983365	0.00947628	0.00965496
p__Gemmatimonadota	0.0131115	0	0.00655576
p__SAR324_clade(Marine_group_B)	0.00819471	0	0.00409735
p__Dadabacteria	0.00655576	0	0.00327788
p__Abditibacteriota	0.00327788	0	0.00163894

## Sheet: Table S4
Phylum	Class	Order	Family	salivary_gland_relative_abundance	midgut_relative_abundance	Mean
p__Bdellovibrionota	c__Oligoflexia	o__0319-6G20	f__0319-6G20	0	0.0284504	0.0142252
p__Actinobacteriota	c__Actinobacteria	o__0319-7L14	f__0319-7L14	0.00328095	0	0.00164047
p__Actinobacteriota	c__Thermoleophilia	o__Solirubrobacterales	f__67-14	0.0590571	0.0189669	0.039012
p__Chloroflexi	c__Anaerolineae	o__SBR1031	f__A4b	0.0131238	0	0.0065619
p__Abditibacteriota	c__Abditibacteria	o__Abditibacteriales	f__Abditibacteriaceae	0.00328095	0	0.00164047
p__Proteobacteria	c__Alphaproteobacteria	o__Acetobacterales	f__Acetobacteraceae	3.33344	18.4074	10.8704
p__Actinobacteriota	c__Actinobacteria	o__Actinomycetales	f__Actinomycetaceae	0.234588	0.0474173	0.141003
p__Firmicutes	c__Bacilli	o__Lactobacillales	f__Aerococcaceae	0.0262476	0.120124	0.0731857
p__Proteobacteria	c__Gammaproteobacteria	o__Aeromonadales	f__Aeromonadaceae	0.182093	0.0885124	0.135302
p__Bacteroidota	c__Bacteroidia	o__Sphingobacteriales	f__AKYH767	0	0.0126446	0.00632231
p__Proteobacteria	c__Gammaproteobacteria	o__Burkholderiales	f__Alcaligenaceae	0.31333	0.211797	0.262564
p__Proteobacteria	c__Gammaproteobacteria	o__Oceanospirillales	f__Alcanivoracaceae1	0.159126	0.0252892	0.0922076
p__Bacteroidota	c__Bacteroidia	o__Cytophagales	f__Amoebophilaceae	0.00492142	0	0.00246071
p__Chloroflexi	c__Anaerolineae	o__Anaerolineales	f__Anaerolineaceae	0	3.17064	1.58532
p__Firmicutes	c__Clostridia	o__Peptostreptococcales-Tissierellales	f__Anaerovoracaceae	0	0.0663843	0.0331921
p__Proteobacteria	c__Alphaproteobacteria	o__Rickettsiales	f__Anaplasmataceae	5.60386	3.50256	4.55321
p__Chloroflexi	c__Anaerolineae	o__Ardenticatenales	f__Ardenticatenaceae	0.00492142	0	0.00246071
p__Firmicutes	c__Bacilli	o__Bacillales	f__Bacillaceae	0.703763	0.357211	0.530487
p__Bacteroidota	c__Bacteroidia	o__Bacteroidales	f__Bacteroidaceae	0.0738213	0	0.0369107
p__Proteobacteria	c__Alphaproteobacteria	o__Rhizobiales	f__Beijerinckiaceae	0.147643	0.932541	0.540092
p__Actinobacteriota	c__Actinobacteria	o__Bifidobacteriales	f__Bifidobacteriaceae	0.111552	0.0158058	0.063679
p__Acidobacteriota	c__Blastocatellia	o__Blastocatellales	f__Blastocatellaceae	0.0262476	0	0.0131238
p__Firmicutes	c__Bacilli	o__Brevibacillales	f__Brevibacillaceae	0.0984284	0	0.0492142
p__Actinobacteriota	c__Actinobacteria	o__Micrococcales	f__Brevibacteriaceae	1.01709	1.06215	1.03962
p__Proteobacteria	c__Gammaproteobacteria	o__Burkholderiales	f__Burkholderiaceae	0.428164	0.148574	0.288369
p__Chloroflexi	c__Ktedonobacteria	o__C0119	f__C0119	0.0459333	0	0.0229666
p__Chloroflexi	c__Anaerolineae	o__Caldilineales	f__Caldilineaceae	0.0164047	0	0.00820237
p__Firmicutes	c__Clostridia	o__Clostridiales	f__Caloramatoraceae	0	0.00632231	0.00316116
p__Patescibacteria	c__Parcubacteria	o__Candidatus_Azambacteria	f__Candidatus_Azambacteria	0	0.041095	0.0205475
p__Patescibacteria	c__Parcubacteria	o__Candidatus_Lloydbacteria	f__Candidatus_Lloydbacteria	0	0.0727066	0.0363533
p__Patescibacteria	c__Parcubacteria	o__Candidatus_Nomurabacteria	f__Candidatus_Nomurabacteria	0	0.00632231	0.00316116
p__Proteobacteria	c__Gammaproteobacteria	o__Cardiobacteriales	f__Cardiobacteriaceae	0	0.0158058	0.00790289
p__Proteobacteria	c__Alphaproteobacteria	o__Caulobacterales	f__Caulobacteraceae	1.34519	0.293987	0.819588
p__Bacteroidota	c__Bacteroidia	o__Chitinophagales	f__Chitinophagaceae	0.677516	0.113802	0.395659
p__Proteobacteria	c__Gammaproteobacteria	o__Burkholderiales	f__Chromobacteriaceae	0.0524952	0.287665	0.17008
p__Verrucomicrobiota	c__Verrucomicrobiae	o__Chthoniobacterales	f__Chthoniobacteraceae	0	0.00632231	0.00316116
p__Firmicutes	c__Clostridia	o__Clostridia_vadinBB60_group	f__Clostridia_vadinBB60_group	0.0393714	0	0.0196857
p__Firmicutes	c__Clostridia	o__Clostridiales	f__Clostridiaceae	0.0196857	0.00632231	0.013004
p__Proteobacteria	c__Gammaproteobacteria	o__Burkholderiales	f__Comamonadaceae	4.05361	2.35506	3.20434
p__Actinobacteriota	c__Coriobacteriia	o__Coriobacteriales	f__Coriobacteriaceae	0.0344499	0	0.017225
p__Actinobacteriota	c__Actinobacteria	o__Corynebacteriales	f__Corynebacteriaceae	0.257554	1.35297	0.805265
p__Bacteroidota	c__Bacteroidia	o__Cytophagales	f__Cytophagaceae	0.0771023	0	0.0385511
p__Dadabacteria	c__Dadabacteriia	o__Dadabacteriales	f__Dadabacteriales	0.0065619	0	0.00328095
p__Deinococcota	c__Deinococci	o__Deinococcales	f__Deinococcaceae	0.0426523	0.0632231	0.0529377
p__Actinobacteriota	c__Actinobacteria	o__Micrococcales	f__Dermabacteraceae	0.0426523	0.129607	0.0861299
p__Actinobacteriota	c__Actinobacteria	o__Micrococcales	f__Dermacoccaceae	0.0771023	0.0632231	0.0701627
p__Proteobacteria	c__Alphaproteobacteria	o__Rhizobiales	f__Devosiaceae	0.0131238	0.0126446	0.0128842
p__Actinobacteriota	c__Actinobacteria	o__Corynebacteriales	f__Dietziaceae	0.0180452	0	0.00902261
p__Bacteroidota	c__Bacteroidia	o__Bacteroidales	f__Dysgonomonadaceae	0.193576	0	0.096788
p__Actinobacteriota	c__Coriobacteriia	o__Coriobacteriales	f__Eggerthellaceae	0.0229666	0	0.0114833
p__Proteobacteria	c__Gammaproteobacteria	o__Enterobacterales	f__Enterobacteriaceae	6.54549	5.38345	5.96447
p__Bacteroidota	c__Bacteroidia	o__Sphingobacteriales	f__env.OPS_17	0.209981	0	0.10499
p__Proteobacteria	c__Gammaproteobacteria	o__Enterobacterales	f__Erwiniaceae	0.0738213	0.0379339	0.0558776
p__Firmicutes	c__Bacilli	o__Exiguobacterales	f__Exiguobacteraceae	0.00820237	0.3825	0.195351
p__Armatimonadota	c__Fimbriimonadia	o__Fimbriimonadales	f__Fimbriimonadaceae	0.0557761	0	0.0278881
p__Bacteroidota	c__Bacteroidia	o__Flavobacteriales	f__Flavobacteriaceae	0.301847	0.249731	0.275789
p__Fusobacteriota	c__Fusobacteriia	o__Fusobacteriales	f__Fusobacteriaceae	0.0147643	0	0.00738213
p__Firmicutes	c__Bacilli	o__Staphylococcales	f__Gemellaceae	0.0229666	0	0.0114833
p__Planctomycetota	c__Planctomycetes	o__Gemmatales	f__Gemmataceae	0	0.00948347	0.00474173
p__Myxococcota	c__Polyangia	o__Haliangiales	f__Haliangiaceae	0	0.00948347	0.00474173
p__Proteobacteria	c__Gammaproteobacteria	o__Oceanospirillales	f__Halomonadaceae	0	0.0126446	0.00632231
p__Proteobacteria	c__Gammaproteobacteria	o__Burkholderiales	f__Hydrogenophilaceae	0.0836642	1.61219	0.847927
p__Proteobacteria	c__Alphaproteobacteria	o__Rhizobiales	f__Hyphomicrobiaceae	0.0705404	0	0.0352702
p__Actinobacteriota	c__Acidimicrobiia	o__Microtrichales	f__Iamiaceae	0.0196857	0	0.00984284
p__Actinobacteriota	c__Acidimicrobiia	o__Microtrichales	f__Ilumatobacteraceae	0.0360904	0	0.0180452
p__Actinobacteriota	c__Acidimicrobiia	o__IMCC26256	f__IMCC26256	0.00328095	0	0.00164047
p__Actinobacteriota	c__Actinobacteria	o__Micrococcales	f__Intrasporangiaceae	0.505266	0.126446	0.315856
p__Planctomycetota	c__Planctomycetes	o__Isosphaerales	f__Isosphaeraceae	0.0229666	0.00948347	0.016225
p__Chloroflexi	c__Chloroflexia	o__Thermomicrobiales	f__JG30-KF-CM45	0.0065619	0.00948347	0.00802268
p__Actinobacteriota	c__Actinobacteria	o__Micrococcales	f__Jonesiaceae	0.0164047	0	0.00820237
p__Bacteroidota	c__Kapabacteria	o__Kapabacteriales	f__Kapabacteriales	0	0.0189669	0.00948347
p__Bacteroidota	c__Bacteroidia	o__Sphingobacteriales	f__KD3-93	0	0.0632231	0.0316116
p__Firmicutes	c__Clostridia	o__Lachnospirales	f__Lachnospiraceae	0.0492142	0.0221281	0.0356712
p__Proteobacteria	c__Gammaproteobacteria	o__Legionellales	f__Legionellaceae	0.031169	0.0158058	0.0234874
p__Fusobacteriota	c__Fusobacteriia	o__Fusobacteriales	f__Leptotrichiaceae	0	0.00632231	0.00316116
p__Firmicutes	c__Bacilli	o__Lactobacillales	f__Leuconostocaceae	0	0.0284504	0.0142252
p__Firmicutes	c__Limnochordia	o__Limnochordales	f__Limnochordaceae	0	0.0126446	0.00632231
p__Bacteroidota	c__Bacteroidia	o__Bacteroidales	f__Marinifilaceae	0.149283	0	0.0746416
p__Firmicutes	c__Bacilli	o__Bacillales	f__Marinococcaceae	0	0.00948347	0.00474173
p__Proteobacteria	c__Gammaproteobacteria	o__Burkholderiales	f__Methylophilaceae	0.00984284	0	0.00492142
p__Actinobacteriota	c__Actinobacteria	o__Micrococcales	f__Microbacteriaceae	0.131238	0.060062	0.0956499
p__Actinobacteriota	c__Actinobacteria	o__Micrococcales	f__Micrococcaceae	0.38223	0.259215	0.320723
p__Actinobacteriota	c__Actinobacteria	o__Micromonosporales	f__Micromonosporaceae	0	0.0284504	0.0142252
p__Bacteroidota	c__Bacteroidia	o__Cytophagales	f__Microscillaceae	0	0.00632231	0.00316116
p__Proteobacteria	c__Gammaproteobacteria	o__Pseudomonadales	f__Moraxellaceae	14.3328	8.6015	11.4672
p__Bacteroidota	c__Bacteroidia	o__Bacteroidales	f__Muribaculaceae	0	0.00632231	0.00316116
p__Actinobacteriota	c__Actinobacteria	o__Corynebacteriales	f__Mycobacteriaceae	0.196857	0.0663843	0.131621
p__Proteobacteria	c__Gammaproteobacteria	o__Burkholderiales	f__Neisseriaceae	0.13944	0.00948347	0.0744619
p__Proteobacteria	c__Gammaproteobacteria	o__Burkholderiales	f__Nitrosomonadaceae	0.0853046	0	0.0426523
p__Actinobacteriota	c__Actinobacteria	o__Corynebacteriales	f__Nocardiaceae	0.836642	0.502624	0.669633
p__Actinobacteriota	c__Actinobacteria	o__Propionibacteriales	f__Nocardioidaceae	0.254273	0	0.127137
p__Verrucomicrobiota	c__Omnitrophia	o__Omnitrophales	f__Omnitrophaceae	0.0360904	0	0.0180452
p__Verrucomicrobiota	c__Omnitrophia	o__Omnitrophales	f__Omnitrophales	0	0.00948347	0.00474173
p__Firmicutes	c__Clostridia	o__Oscillospirales	f__Oscillospiraceae	0.00328095	0	0.00164047
p__Proteobacteria	c__Gammaproteobacteria	o__Burkholderiales	f__Oxalobacteraceae	0.608616	0.995764	0.80219
p__Bacteroidota	c__Bacteroidia	o__Bacteroidales	f__Paludibacteraceae	0	0.00632231	0.00316116
p__Proteobacteria	c__Alphaproteobacteria	o__Paracaedibacterales	f__Paracaedibacteraceae	0	0.0158058	0.00790289
p__Patescibacteria	c__Parcubacteria	o__Parcubacteria	f__Parcubacteria	0.0262476	0	0.0131238
p__Proteobacteria	c__Gammaproteobacteria	o__Pasteurellales	f__Pasteurellaceae	0.0475737	0.0347727	0.0411732
p__Proteobacteria	c__Gammaproteobacteria	o__Enterobacterales	f__Pectobacteriaceae	3.41875	3.41721	3.41798
p__Verrucomicrobiota	c__Verrucomicrobiae	o__Pedosphaerales	f__Pedosphaeraceae	0	0.0126446	0.00632231
p__Actinobacteriota	c__Actinobacteria	o__PeM15	f__PeM15	0.00492142	0	0.00246071
p__Firmicutes	c__Clostridia	o__Peptostreptococcales-Tissierellales	f__Peptostreptococcaceae	0.0295285	0	0.0147643
p__Firmicutes	c__Clostridia	o__Peptostreptococcales-Tissierellales	f__Peptostreptococcales-Tissierellales	0.0262476	0	0.0131238
p__Planctomycetota	c__Planctomycetes	o__Pirellulales	f__Pirellulaceae	0.0065619	0.0158058	0.0111838
p__Myxococcota	c__Polyangia	o__Polyangiales	f__Polyangiaceae	0.00984284	0	0.00492142
p__Bacteroidota	c__Bacteroidia	o__Bacteroidales	f__Prevotellaceae	0.464254	0.041095	0.252675
p__Actinobacteriota	c__Actinobacteria	o__Micrococcales	f__Promicromonosporaceae	0.0229666	0	0.0114833
p__Actinobacteriota	c__Actinobacteria	o__Propionibacteriales	f__Propionibacteriaceae	0.00820237	0	0.00410118
p__Proteobacteria	c__Gammaproteobacteria	o__Alteromonadales	f__Pseudoalteromonadaceae	0.344499	0	0.17225
p__Proteobacteria	c__Gammaproteobacteria	o__Pseudomonadales	f__Pseudomonadaceae	26.4149	21.0912	23.7531
p__Actinobacteriota	c__Actinobacteria	o__Pseudonocardiales	f__Pseudonocardiaceae	0.119755	0.0347727	0.0772636
p__Proteobacteria	c__Gammaproteobacteria	o__Alteromonadales	f__Psychromonadaceae	0.0164047	0	0.00820237
p__Acidobacteriota	c__Blastocatellia	o__Pyrinomonadales	f__Pyrinomonadaceae	0.00820237	0	0.00410118
p__Chloroflexi	c__Anaerolineae	o__RBG-13-54-9	f__RBG-13-54-9	0	0.0189669	0.00948347
p__Proteobacteria	c__Alphaproteobacteria	o__Reyranellales	f__Reyranellaceae	0.0278881	0.0379339	0.032911
p__Proteobacteria	c__Alphaproteobacteria	o__Rhizobiales	f__Rhizobiaceae	4.0044	2.07688	3.04064
p__Proteobacteria	c__Gammaproteobacteria	o__Xanthomonadales	f__Rhodanobacteraceae	0.031169	0.00948347	0.0203262
p__Proteobacteria	c__Alphaproteobacteria	o__Rhodobacterales	f__Rhodobacteraceae	0.00820237	0.0537396	0.030971
p__Proteobacteria	c__Gammaproteobacteria	o__Burkholderiales	f__Rhodocyclaceae	0	0.161219	0.0806095
p__Proteobacteria	c__Alphaproteobacteria	o__Rhodospirillales	f__Rhodospirillaceae	0.00984284	0	0.00492142
p__Proteobacteria	c__Alphaproteobacteria	o__Rickettsiales	f__Rickettsiaceae	0.0147643	0	0.00738213
p__Planctomycetota	c__Planctomycetes	o__Planctomycetales	f__Rubinisphaeraceae	0.247712	0	0.123856
p__Verrucomicrobiota	c__Verrucomicrobiae	o__Verrucomicrobiales	f__Rubritaleaceae	0.0147643	0.0252892	0.0200268
p__Actinobacteriota	c__Rubrobacteria	o__Rubrobacterales	f__Rubrobacteriaceae	0.0131238	0.0790289	0.0460763
p__Firmicutes	c__Clostridia	o__Oscillospirales	f__Ruminococcaceae	0.065619	0.00632231	0.0359706
p__Gemmatimonadota	c__S0134_terrestrial_group	o__S0134_terrestrial_group	f__S0134_terrestrial_group	0.0131238	0	0.0065619
p__Patescibacteria	c__Saccharimonadia	o__Saccharimonadales	f__Saccharimonadales	0	0.00632231	0.00316116
p__Bacteroidota	c__Bacteroidia	o__Chitinophagales	f__Saprospiraceae	0.0492142	0	0.0246071
p__SAR324_clade(Marine_group_B)	c__SAR324_clade(Marine_group_B)	o__SAR324_clade(Marine_group_B)	f__SAR324_clade(Marine_group_B)	0.00820237	0	0.00410118
p__Proteobacteria	c__Gammaproteobacteria	o__Alteromonadales	f__Shewanellaceae	0.0196857	0.790289	0.404987
p__Proteobacteria	c__Gammaproteobacteria	o__Salinisphaerales	f__Solimonadaceae	0.0328095	0	0.0164047
p__Actinobacteriota	c__Thermoleophilia	o__Solirubrobacterales	f__Solirubrobacteraceae	0	0.00948347	0.00474173
p__Bacteroidota	c__Bacteroidia	o__Sphingobacteriales	f__Sphingobacteriaceae	4.76886	2.29816	3.53351
p__Proteobacteria	c__Alphaproteobacteria	o__Sphingomonadales	f__Sphingomonadaceae	0.462614	1.18227	0.822443
p__Bacteroidota	c__Bacteroidia	o__Cytophagales	f__Spirosomaceae	0.160766	2.81343	1.4871
p__Firmicutes	c__Bacilli	o__Bacillales	f__Sporolactobacillaceae	0.0196857	0	0.00984284
p__Firmicutes	c__Bacilli	o__Staphylococcales	f__Staphylococcaceae	0.470816	0.508946	0.489881
p__Firmicutes	c__Bacilli	o__Lactobacillales	f__Streptococcaceae	0.265757	0.550041	0.407899
p__Acidobacteriota	c__Acidobacteriae	o__Subgroup_2	f__Subgroup_2	0.00820237	0	0.00410118
p__Bacteroidota	c__Bacteroidia	o__Bacteroidales	f__Tannerellaceae	0.0639785	0	0.0319892
p__Planctomycetota	c__Phycisphaerae	o__Tepidisphaerales	f__Tepidisphaeraceae	0	0.0221281	0.011064
p__Deinococcota	c__Deinococci	o__Thermales	f__Thermaceae	0.0262476	0	0.0131238
p__Proteobacteria	c__Gammaproteobacteria	o__Thiotrichales	f__Thiotrichaceae	0.0164047	0	0.00820237
p__Proteobacteria	c__Gammaproteobacteria	o__Enterobacterales	f__Thorselliaceae	0	0.227603	0.113802
p__Actinobacteriota	c__Actinobacteria	o__Corynebacteriales	f__Tsukamurellaceae	0.398635	0.30031	0.349472
p__Acidobacteriota	c__Vicinamibacteria	o__Vicinamibacterales	f__uncultured	0	0.0158058	0.00790289
p__Actinobacteriota	c__Actinobacteria	o__uncultured	f__uncultured	0	0.00948347	0.00474173
p__Actinobacteriota	c__Acidimicrobiia	o__Actinomarinales	f__uncultured	0	0.00948347	0.00474173
p__Planctomycetota	c__Planctomycetes	o__Planctomycetales	f__uncultured	0.00492142	0	0.00246071
p__Firmicutes	c__Negativicutes	o__Veillonellales-Selenomonadales	f__Veillonellaceae	0.324814	0.0189669	0.17189
p__Verrucomicrobiota	c__Verrucomicrobiae	o__Verrucomicrobiales	f__Verrucomicrobiaceae	0.0377309	0	0.0188654
p__Planctomycetota	c__Phycisphaerae	o__Tepidisphaerales	f__WD2101_soil_group	0.0885856	0	0.0442928
p__Bacteroidota	c__Bacteroidia	o__Flavobacteriales	f__Weeksellaceae	4.85252	1.52684	3.18968
p__Proteobacteria	c__Alphaproteobacteria	o__Rhizobiales	f__Xanthobacteraceae	0.244431	0.249731	0.247081
p__Proteobacteria	c__Gammaproteobacteria	o__Xanthomonadales	f__Xanthomonadaceae	7.22301	3.86925	5.54613
p__Proteobacteria	c__Gammaproteobacteria	o__Enterobacterales	f__Yersiniaceae	0.205059	6.8439	3.52448

## Sheet: Table S5
Phylum	Class	Order	Family	Genus	salivary_gland_relative_abundance	midgut_relative_abundance	Mean
p__Proteobacteria	c__Gammaproteobacteria	o__Pseudomonadales	f__Pseudomonadaceae	g__Pseudomonas	29.0582	24.0971	26.5776
p__Proteobacteria	c__Gammaproteobacteria	o__Pseudomonadales	f__Moraxellaceae	g__Acinetobacter	15.5866	9.46619	12.5264
p__Proteobacteria	c__Alphaproteobacteria	o__Acetobacterales	f__Acetobacteraceae	g__Asaia	2.94877	16.6679	9.80832
p__Proteobacteria	c__Gammaproteobacteria	o__Xanthomonadales	f__Xanthomonadaceae	g__Stenotrophomonas	7.53072	4.32678	5.92875
p__Proteobacteria	c__Alphaproteobacteria	o__Rickettsiales	f__Anaplasmataceae	g__Wolbachia	6.16462	4.00173	5.08318
p__Bacteroidota	c__Bacteroidia	o__Sphingobacteriales	f__Sphingobacteriaceae	g__Sphingobacterium	5.21899	2.6004	3.9097
p__Proteobacteria	c__Gammaproteobacteria	o__Enterobacterales	f__Pectobacteriaceae	g__Pectobacterium	3.76085	3.90422	3.83253
p__Proteobacteria	c__Alphaproteobacteria	o__Rhizobiales	f__Rhizobiaceae	g__Allorhizobium-Neorhizobium-Pararhizobium-Rhizobium	3.99726	1.83834	2.9178
p__Proteobacteria	c__Alphaproteobacteria	o__Acetobacterales	f__Acetobacteraceae	g__Gluconobacter	0.330247	4.11008	2.22017
p__Chloroflexi	c__Anaerolineae	o__Anaerolineales	f__Anaerolineaceae	g__uncultured	0	3.62251	1.81125
p__Bacteroidota	c__Bacteroidia	o__Flavobacteriales	f__Weeksellaceae	g__Chryseobacterium	2.15112	1.41939	1.78525
p__Bacteroidota	c__Bacteroidia	o__Cytophagales	f__Spirosomaceae	g__Spirosoma	0.00541389	3.17466	1.59004
p__Bacteroidota	c__Bacteroidia	o__Flavobacteriales	f__Weeksellaceae	g__Elizabethkingia	2.78274	0.285322	1.53403
p__Proteobacteria	c__Gammaproteobacteria	o__Burkholderiales	f__Comamonadaceae	g__Delftia	1.56101	1.25686	1.40893
p__Actinobacteriota	c__Actinobacteria	o__Micrococcales	f__Brevibacteriaceae	g__Brevibacterium	1.11887	1.21352	1.1662
p__Proteobacteria	c__Gammaproteobacteria	o__Burkholderiales	f__Hydrogenophilaceae	g__Hydrogenophilus	0	1.84195	0.920977
p__Proteobacteria	c__Gammaproteobacteria	o__Burkholderiales	f__Comamonadaceae	g__Comamonas	1.21993	0.599538	0.909734
p__Actinobacteriota	c__Actinobacteria	o__Corynebacteriales	f__Corynebacteriaceae	g__Corynebacterium	0.211142	1.53857	0.874857
p__Proteobacteria	c__Gammaproteobacteria	o__Enterobacterales	f__Yersiniaceae	g__Serratia	0.101059	1.33271	0.716883
p__Proteobacteria	c__Alphaproteobacteria	o__Sphingomonadales	f__Sphingomonadaceae	g__Sphingomonas	0.456572	0.9282	0.692386
p__Proteobacteria	c__Alphaproteobacteria	o__Rhizobiales	f__Beijerinckiaceae	g__Methylobacterium-Methylorubrum	0.12452	1.00043	0.562476
p__Proteobacteria	c__Gammaproteobacteria	o__Burkholderiales	f__Comamonadaceae	g__Variovorax	0.775991	0.28171	0.528851
p__Proteobacteria	c__Alphaproteobacteria	o__Caulobacterales	f__Caulobacteraceae	g__Brevundimonas	0.730875	0.317827	0.524351
p__Firmicutes	c__Bacilli	o__Staphylococcales	f__Staphylococcaceae	g__Staphylococcus	0.424088	0.581479	0.502784
p__Proteobacteria	c__Gammaproteobacteria	o__Alteromonadales	f__Shewanellaceae	g__Shewanella	0.0216556	0.902918	0.462287
p__Firmicutes	c__Bacilli	o__Bacillales	f__Bacillaceae	g__Bacillus	0.745312	0.144467	0.44489
p__Proteobacteria	c__Gammaproteobacteria	o__Burkholderiales	f__Oxalobacteraceae	g__Noviherbaspirillum	0.12452	0.729558	0.427039
p__Actinobacteriota	c__Actinobacteria	o__Corynebacteriales	f__Tsukamurellaceae	g__Tsukamurella	0.438525	0.343109	0.390817
p__Actinobacteriota	c__Actinobacteria	o__Corynebacteriales	f__Nocardiaceae	g__Rhodococcus	0.501687	0.249205	0.375446
p__Actinobacteriota	c__Acidimicrobiia	o__Actinomarinales	f__uncultured	g__uncultured	0.303178	0.440624	0.371901
p__Firmicutes	c__Bacilli	o__Lactobacillales	f__Streptococcaceae	g__Lactococcus	0.0433111	0.603149	0.32323
p__Bacteroidota	c__Bacteroidia	o__Chitinophagales	f__Chitinophagaceae	g__Vibrionimonas	0.564849	0.0758451	0.320347
p__Bacteroidota	c__Bacteroidia	o__Flavobacteriales	f__Flavobacteriaceae	g__Flavobacterium	0.332052	0.285322	0.308687
p__Actinobacteriota	c__Actinobacteria	o__Corynebacteriales	f__Nocardiaceae	g__Williamsia	0.418674	0.144467	0.281571
p__Proteobacteria	c__Gammaproteobacteria	o__Burkholderiales	f__Comamonadaceae	g__Schlegelella	0.360926	0.191419	0.276172
p__Bacteroidota	c__Bacteroidia	o__Bacteroidales	f__Prevotellaceae	g__Prevotella	0.505297	0.0469517	0.276124
p__Proteobacteria	c__Gammaproteobacteria	o__Burkholderiales	f__Oxalobacteraceae	g__Janthinobacterium	0.225579	0.325051	0.275315
p__Firmicutes	c__Bacilli	o__Exiguobacterales	f__Exiguobacteraceae	g__Exiguobacterium	0.00902315	0.437012	0.223018
p__Proteobacteria	c__Alphaproteobacteria	o__Acetobacterales	f__Acetobacteraceae	g__Acetobacter	0.344684	0.0577868	0.201236
p__Firmicutes	c__Negativicutes	o__Veillonellales-Selenomonadales	f__Veillonellaceae	g__Veillonella	0.357317	0.02167	0.189493
p__Proteobacteria	c__Gammaproteobacteria	o__Alteromonadales	f__Pseudoalteromonadaceae	g__Pseudoalteromonas	0.378972	0	0.189486
p__Proteobacteria	c__Gammaproteobacteria	o__Burkholderiales	f__Burkholderiaceae	g__Burkholderia-Caballeronia-Paraburkholderia	0.297764	0.0325051	0.165135
p__Proteobacteria	c__Alphaproteobacteria	o__Sphingomonadales	f__Sphingomonadaceae	g__Sphingobium	0	0.328662	0.164331
p__Bacteroidota	c__Bacteroidia	o__Flavobacteriales	f__Weeksellaceae	g__Cloacibacterium	0.256258	0.0397284	0.147993
p__Actinobacteriota	c__Actinobacteria	o__Actinomycetales	f__Actinomycetaceae	g__Actinomyces	0.258062	0.0361167	0.147089
p__Actinobacteriota	c__Actinobacteria	o__Corynebacteriales	f__Mycobacteriaceae	g__Mycobacterium	0.216556	0.0758451	0.1462
p__Firmicutes	c__Bacilli	o__Lactobacillales	f__Streptococcaceae	g__Streptococcus	0.249039	0.0252817	0.13716
p__Planctomycetota	c__Planctomycetes	o__Planctomycetales	f__Rubinisphaeraceae	g__SH-PL14	0.272499	0	0.13625
p__Proteobacteria	c__Gammaproteobacteria	o__Pseudomonadales	f__Moraxellaceae	g__Psychrobacter	0	0.263652	0.131826
p__Proteobacteria	c__Gammaproteobacteria	o__Enterobacterales	f__Thorselliaceae	g__Thorsellia	0	0.26004	0.13002
p__Actinobacteriota	c__Actinobacteria	o__Micrococcales	f__Micrococcaceae	g__Micrococcus	0.17144	0.0830685	0.127254
p__Proteobacteria	c__Gammaproteobacteria	o__Pseudomonadales	f__Moraxellaceae	g__Enhydrobacter	0.149784	0.0975152	0.12365
p__Proteobacteria	c__Gammaproteobacteria	o__Xanthomonadales	f__Xanthomonadaceae	g__Pseudoxanthomonas	0.22197	0.02167	0.12182
p__Bacteroidota	c__Bacteroidia	o__Sphingobacteriales	f__env.OPS_17	g__env.OPS_17	0.230993	0	0.115496
p__Proteobacteria	c__Gammaproteobacteria	o__Burkholderiales	f__Burkholderiaceae	g__Ralstonia	0.0920362	0.137244	0.11464
p__Actinobacteriota	c__Actinobacteria	o__Propionibacteriales	f__Nocardioidaceae	g__Aeromicrobium	0.220165	0	0.110082
p__Proteobacteria	c__Gammaproteobacteria	o__Burkholderiales	f__Oxalobacteraceae	g__Herbaspirillum	0.187682	0.0288934	0.108287
p__Proteobacteria	c__Gammaproteobacteria	o__Salinisphaerales	f__Solimonadaceae	g__uncultured	0.212946	0	0.106473
p__Proteobacteria	c__Gammaproteobacteria	o__Burkholderiales	f__Chromobacteriaceae	g__Vogesella	0.0108278	0.19503	0.102929
p__Proteobacteria	c__Gammaproteobacteria	o__Oceanospirillales	f__Alcanivoracaceae1	g__Alcanivorax	0.175049	0.0288934	0.101971
p__Actinobacteriota	c__Actinobacteria	o__Micrococcales	f__Dermabacteraceae	g__Brachybacterium	0.0469204	0.148079	0.0974995
p__Proteobacteria	c__Gammaproteobacteria	o__Xanthomonadales	f__Xanthomonadaceae	g__Xanthomonas	0.193095	0	0.0965477
p__Proteobacteria	c__Alphaproteobacteria	o__Rhizobiales	f__Xanthobacteraceae	g__Rhodopseudomonas	0.0775991	0.10835	0.0929747
p__Proteobacteria	c__Gammaproteobacteria	o__Burkholderiales	f__Rhodocyclaceae	g__Zoogloea	0	0.184195	0.0920977
p__Actinobacteriota	c__Actinobacteria	o__Corynebacteriales	f__Nocardiaceae	g__Gordonia	0	0.180584	0.0902918
p__Proteobacteria	c__Gammaproteobacteria	o__Enterobacterales	f__Enterobacteriaceae	g__Escherichia-Shigella	0.12091	0.0469517	0.083931
p__Bacteroidota	c__Bacteroidia	o__Bacteroidales	f__Marinifilaceae	g__Odoribacter	0.164221	0	0.0821107
p__Proteobacteria	c__Alphaproteobacteria	o__Acetobacterales	f__Acetobacteraceae	g__Roseomonas	0.0252648	0.137244	0.0812542
p__Proteobacteria	c__Alphaproteobacteria	o__Caulobacterales	f__Caulobacteraceae	g__Caulobacter	0.158808	0	0.0794038
p__Proteobacteria	c__Alphaproteobacteria	o__Rhizobiales	f__Xanthobacteraceae	g__Bradyrhizobium	0.14798	0	0.0739899
p__Actinobacteriota	c__Actinobacteria	o__Bifidobacteriales	f__Bifidobacteriaceae	g__Bifidobacterium	0.122715	0.0180584	0.0703866
p__Proteobacteria	c__Gammaproteobacteria	o__Burkholderiales	f__Chromobacteriaceae	g__Paludibacterium	0	0.133632	0.0668159
p__Proteobacteria	c__Gammaproteobacteria	o__Aeromonadales	f__Aeromonadaceae	g__Aeromonas	0.0306787	0.101127	0.0659028
p__Proteobacteria	c__Gammaproteobacteria	o__Burkholderiales	f__Oxalobacteraceae	g__Undibacterium	0.131738	0	0.065869
p__Bacteroidota	c__Bacteroidia	o__Cytophagales	f__Spirosomaceae	g__Emticicia	0.110082	0.0180584	0.0640704
p__Proteobacteria	c__Gammaproteobacteria	o__Enterobacterales	f__Erwiniaceae	g__Pantoea	0.0812084	0.0433401	0.0622742
p__Bacteroidota	c__Bacteroidia	o__Flavobacteriales	f__Weeksellaceae	g__Empedobacter	0.12452	0	0.0622598
p__Deinococcota	c__Deinococci	o__Deinococcales	f__Deinococcaceae	g__Deinococcus	0.0469204	0.0722335	0.0595769
p__Firmicutes	c__Bacilli	o__Brevibacillales	f__Brevibacillaceae	g__Brevibacillus	0.108278	0	0.0541389
p__Proteobacteria	c__Gammaproteobacteria	o__Aeromonadales	f__Aeromonadaceae	g__Tolumonas	0.108278	0	0.0541389
p__Actinobacteriota	c__Rubrobacteria	o__Rubrobacterales	f__Rubrobacteriaceae	g__Rubrobacter	0.014437	0.0902918	0.0523644
p__Proteobacteria	c__Gammaproteobacteria	o__Burkholderiales	f__Comamonadaceae	g__Polaromonas	0.0180463	0.0866802	0.0523632
p__Firmicutes	c__Bacilli	o__Lactobacillales	f__Aerococcaceae	g__Aerosphaera	0	0.0975152	0.0487576
p__Actinobacteriota	c__Actinobacteria	o__Pseudonocardiales	f__Pseudonocardiaceae	g__Actinomycetospora	0.0974501	0	0.048725
p__Planctomycetota	c__Phycisphaerae	o__Tepidisphaerales	f__WD2101_soil_group	g__WD2101_soil_group	0.0974501	0	0.048725
p__Proteobacteria	c__Gammaproteobacteria	o__Burkholderiales	f__Nitrosomonadaceae	g__Ellin6067	0.0938408	0	0.0469204
p__Proteobacteria	c__Gammaproteobacteria	o__Burkholderiales	f__Hydrogenophilaceae	g__Tepidiphilus	0.0920362	0	0.0460181
p__Proteobacteria	c__Gammaproteobacteria	o__Burkholderiales	f__Neisseriaceae	g__Kingella	0.0884269	0	0.0442135
p__Actinobacteriota	c__Thermoleophilia	o__Solirubrobacterales	f__67-14	g__67-14	0.0649667	0.02167	0.0433184
p__Patescibacteria	c__Parcubacteria	o__Candidatus_Lloydbacteria	f__Candidatus_Lloydbacteria	g__Candidatus_Lloydbacteria	0	0.0830685	0.0415342
p__Bacteroidota	c__Bacteroidia	o__Bacteroidales	f__Bacteroidaceae	g__Bacteroides	0.0812084	0	0.0406042
p__Actinobacteriota	c__Actinobacteria	o__Corynebacteriales	f__Corynebacteriaceae	g__Lawsonella	0.0721852	0.00722335	0.0397043
p__Bacteroidota	c__Bacteroidia	o__Cytophagales	f__Cytophagaceae	g__Siphonobacter	0.0775991	0	0.0387996
p__Proteobacteria	c__Gammaproteobacteria	o__Pasteurellales	f__Pasteurellaceae	g__Haemophilus	0.0360926	0.0397284	0.0379105
p__Proteobacteria	c__Gammaproteobacteria	o__Burkholderiales	f__Neisseriaceae	g__Neisseria	0.0649667	0.010835	0.0379009
p__Bacteroidota	c__Bacteroidia	o__Chitinophagales	f__Chitinophagaceae	g__Dinghuibacter	0.0757945	0	0.0378972
p__Proteobacteria	c__Alphaproteobacteria	o__Reyranellales	f__Reyranellaceae	g__Reyranella	0.0306787	0.0433401	0.0370094
p__Bacteroidota	c__Bacteroidia	o__Sphingobacteriales	f__KD3-93	g__KD3-93	0	0.0722335	0.0361167
p__Proteobacteria	c__Gammaproteobacteria	o__Burkholderiales	f__Burkholderiaceae	g__Cupriavidus	0.0703806	0	0.0351903
p__Bacteroidota	c__Bacteroidia	o__Bacteroidales	f__Tannerellaceae	g__Parabacteroides	0.0703806	0	0.0351903
p__Firmicutes	c__Bacilli	o__Staphylococcales	f__Staphylococcaceae	g__Salinicoccus	0.068576	0	0.034288
p__Proteobacteria	c__Alphaproteobacteria	o__Rhizobiales	f__Hyphomicrobiaceae	g__Pedomicrobium	0.0631621	0	0.031581
p__Proteobacteria	c__Alphaproteobacteria	o__Sphingomonadales	f__Sphingomonadaceae	g__MN_122.2a	0	0.0613984	0.0306992
p__Armatimonadota	c__Fimbriimonadia	o__Fimbriimonadales	f__Fimbriimonadaceae	g__Fimbriimonadaceae	0.0613574	0	0.0306787
p__Actinobacteriota	c__Actinobacteria	o__Propionibacteriales	f__Nocardioidaceae	g__Nocardioides	0.0595528	0	0.0297764
p__Proteobacteria	c__Gammaproteobacteria	o__Burkholderiales	f__Oxalobacteraceae	g__Massilia	0	0.0541751	0.0270875
p__Acidobacteriota	c__Vicinamibacteria	o__Vicinamibacterales	f__uncultured	g__uncultured	0.0541389	0	0.0270695
p__Proteobacteria	c__Gammaproteobacteria	o__Legionellales	f__Legionellaceae	g__Legionella	0.034288	0.0180584	0.0261732
p__Chloroflexi	c__Ktedonobacteria	o__C0119	f__C0119	g__C0119	0.0505297	0	0.0252648
p__Bacteroidota	c__Bacteroidia	o__Chitinophagales	f__Chitinophagaceae	g__Sediminibacterium	0.0505297	0	0.0252648
p__Patescibacteria	c__Parcubacteria	o__Candidatus_Azambacteria	f__Candidatus_Azambacteria	g__Candidatus_Azambacteria	0	0.0469517	0.0234759
p__Chloroflexi	c__Anaerolineae	o__Caldilineales	f__Caldilineaceae	g__uncultured	0	0.0469517	0.0234759
p__Proteobacteria	c__Alphaproteobacteria	o__Sphingomonadales	f__Sphingomonadaceae	g__Novosphingobium	0.0324834	0.0144467	0.023465
p__Proteobacteria	c__Gammaproteobacteria	o__Burkholderiales	f__Chromobacteriaceae	g__Aquitalea	0.0469204	0	0.0234602
p__Verrucomicrobiota	c__Verrucomicrobiae	o__Verrucomicrobiales	f__Rubritaleaceae	g__Luteolibacter	0.0162417	0.0288934	0.0225675
p__Firmicutes	c__Clostridia	o__Clostridia_vadinBB60_group	f__Clostridia_vadinBB60_group	g__Clostridia_vadinBB60_group	0.0433111	0	0.0216556
p__Verrucomicrobiota	c__Verrucomicrobiae	o__Verrucomicrobiales	f__Verrucomicrobiaceae	g__Prosthecobacter	0.0415065	0	0.0207533
p__Firmicutes	c__Clostridia	o__Peptostreptococcales-Tissierellales	f__Anaerovoracaceae	g__Anaerovorax	0	0.0397284	0.0198642
p__Firmicutes	c__Bacilli	o__Lactobacillales	f__Aerococcaceae	g__Globicatella	0	0.0397284	0.0198642
p__Actinobacteriota	c__Actinobacteria	o__Pseudonocardiales	f__Pseudonocardiaceae	g__Pseudonocardia	0	0.0397284	0.0198642
p__Verrucomicrobiota	c__Omnitrophia	o__Omnitrophales	f__Omnitrophaceae	g__Candidatus_Omnitrophus	0.0397019	0	0.0198509
p__Bacteroidota	c__Bacteroidia	o__Chitinophagales	f__Chitinophagaceae	g__uncultured	0.0397019	0	0.0198509
p__Proteobacteria	c__Alphaproteobacteria	o__Rhizobiales	f__Beijerinckiaceae	g__Bosea	0.0198509	0.0180584	0.0189547
p__Proteobacteria	c__Alphaproteobacteria	o__Sphingomonadales	f__Sphingomonadaceae	g__Sphingopyxis	0.0198509	0.0180584	0.0189547
p__Actinobacteriota	c__Coriobacteriia	o__Coriobacteriales	f__Coriobacteriaceae	g__Collinsella	0.0378972	0	0.0189486
p__Proteobacteria	c__Gammaproteobacteria	o__Burkholderiales	f__Comamonadaceae	g__Curvibacter	0	0.0361167	0.0180584
p__Actinobacteriota	c__Actinobacteria	o__Micrococcales	f__Micrococcaceae	g__Kocuria	0	0.0361167	0.0180584
p__Firmicutes	c__Clostridia	o__Peptostreptococcales-Tissierellales	f__Anaerovoracaceae	g__Mogibacterium	0	0.0361167	0.0180584
p__Bacteroidota	c__Bacteroidia	o__Chitinophagales	f__Chitinophagaceae	g__Terrimonas	0	0.0361167	0.0180584
p__Acidobacteriota	c__Blastocatellia	o__Blastocatellales	f__Blastocatellaceae	g__uncultured	0.0252648	0.010835	0.0180499
p__Bacteroidota	c__Bacteroidia	o__Cytophagales	f__Spirosomaceae	g__Runella	0.0360926	0	0.0180463
p__Bacteroidota	c__Bacteroidia	o__Cytophagales	f__Microscillaceae	g__uncultured	0.0360926	0	0.0180463
p__Bdellovibrionota	c__Oligoflexia	o__0319-6G20	f__0319-6G20	g__0319-6G20	0	0.0325051	0.0162525
p__Firmicutes	c__Bacilli	o__Lactobacillales	f__Leuconostocaceae	g__Leuconostoc	0	0.0325051	0.0162525
p__Actinobacteriota	c__Actinobacteria	o__Micromonosporales	f__Micromonosporaceae	g__Micromonospora	0	0.0325051	0.0162525
p__Firmicutes	c__Clostridia	o__Lachnospirales	f__Lachnospiraceae	g__[Ruminococcus]_gnavus_group	0.0216556	0.010835	0.0162453
p__Firmicutes	c__Clostridia	o__Peptostreptococcales-Tissierellales	f__Peptostreptococcaceae	g__Peptostreptococcaceae	0.0324834	0	0.0162417
p__Bacteroidota	c__Bacteroidia	o__Cytophagales	f__Spirosomaceae	g__Flectobacillus	0.0180463	0.010835	0.0144407
p__Firmicutes	c__Bacilli	o__Bacillales	f__Bacillaceae	g__Oceanobacillus	0.0288741	0	0.014437
p__Patescibacteria	c__Parcubacteria	o__Parcubacteria	f__Parcubacteria	g__Parcubacteria	0.0288741	0	0.014437
p__Proteobacteria	c__Gammaproteobacteria	o__Xanthomonadales	f__Rhodanobacteraceae	g__Tahibacter	0.0288741	0	0.014437
p__Deinococcota	c__Deinococci	o__Thermales	f__Thermaceae	g__Thermus	0.0288741	0	0.014437
p__Bacteroidota	c__Bacteroidia	o__Chitinophagales	f__Saprospiraceae	g__uncultured	0.0288741	0	0.014437
p__Proteobacteria	c__Gammaproteobacteria	o__Burkholderiales	f__Comamonadaceae	g__Aquabacterium	0.0270695	0	0.0135347
p__Bacteroidota	c__Bacteroidia	o__Sphingobacteriales	f__Sphingobacteriaceae	g__Mucilaginibacter	0	0.0252817	0.0126409
p__Planctomycetota	c__Phycisphaerae	o__Tepidisphaerales	f__Tepidisphaeraceae	g__Tepidisphaeraceae	0	0.0252817	0.0126409
p__Proteobacteria	c__Gammaproteobacteria	o__Xanthomonadales	f__Xanthomonadaceae	g__Thermomonas	0	0.0252817	0.0126409
p__Proteobacteria	c__Gammaproteobacteria	o__Xanthomonadales	f__Xanthomonadaceae	g__Vulcaniibacterium	0	0.0252817	0.0126409
p__Firmicutes	c__Clostridia	o__Oscillospirales	f__Ruminococcaceae	g__Subdoligranulum	0.0180463	0.00722335	0.0126348
p__Firmicutes	c__Bacilli	o__Staphylococcales	f__Gemellaceae	g__Gemella	0.0252648	0	0.0126324
p__Firmicutes	c__Bacilli	o__Staphylococcales	f__Staphylococcaceae	g__Jeotgalicoccus	0.0252648	0	0.0126324
p__Actinobacteriota	c__Coriobacteriia	o__Coriobacteriales	f__Eggerthellaceae	g__Senegalimassilia	0.0252648	0	0.0126324
p__Bacteroidota	c__Bacteroidia	o__Flavobacteriales	f__Weeksellaceae	g__Bergeyella	0.0234602	0	0.0117301
p__Actinobacteriota	c__Actinobacteria	o__Pseudonocardiales	f__Pseudonocardiaceae	g__Saccharopolyspora	0.0234602	0	0.0117301
p__Bacteroidota	c__Kapabacteria	o__Kapabacteriales	f__Kapabacteriales	g__Kapabacteriales	0	0.02167	0.010835
p__Chloroflexi	c__Anaerolineae	o__RBG-13-54-9	f__RBG-13-54-9	g__RBG-13-54-9	0	0.02167	0.010835
p__Proteobacteria	c__Alphaproteobacteria	o__Acetobacterales	f__Acetobacteraceae	g__Tanticharoenia	0	0.02167	0.010835
p__Proteobacteria	c__Gammaproteobacteria	o__Pseudomonadales	f__Moraxellaceae	g__Alkanindiges	0.0216556	0	0.0108278
p__Actinobacteriota	c__Acidimicrobiia	o__Microtrichales	f__Iamiaceae	g__Iamia	0.0216556	0	0.0108278
p__Bacteroidota	c__Bacteroidia	o__Bacteroidales	f__Dysgonomonadaceae	g__uncultured	0.0216556	0	0.0108278
p__Actinobacteriota	c__Actinobacteria	o__Corynebacteriales	f__Dietziaceae	g__Dietzia	0.0198509	0	0.00992547
p__Actinobacteriota	c__Actinobacteria	o__Actinomycetales	f__Actinomycetaceae	g__Actinotignum	0	0.0180584	0.00902918
p__Proteobacteria	c__Alphaproteobacteria	o__Paracaedibacterales	f__Paracaedibacteraceae	g__Candidatus_Finniella	0	0.0180584	0.00902918
p__Proteobacteria	c__Gammaproteobacteria	o__Cardiobacteriales	f__Cardiobacteriaceae	g__Cardiobacterium	0	0.0180584	0.00902918
p__Firmicutes	c__Bacilli	o__Bacillales	f__Sporolactobacillaceae	g__uncultured	0	0.0180584	0.00902918
p__Chloroflexi	c__Chloroflexia	o__Thermomicrobiales	f__JG30-KF-CM45	g__JG30-KF-CM45	0.00721852	0.010835	0.00902677
p__Firmicutes	c__Clostridia	o__Peptostreptococcales-Tissierellales	f__Peptostreptococcales-Tissierellales	g__Finegoldia	0.0180463	0	0.00902315
p__Actinobacteriota	c__Actinobacteria	o__Micrococcales	f__Jonesiaceae	g__Jonesia	0.0180463	0	0.00902315
p__Proteobacteria	c__Alphaproteobacteria	o__Rhizobiales	f__Beijerinckiaceae	g__Psychroglaciecola	0.0180463	0	0.00902315
p__Proteobacteria	c__Gammaproteobacteria	o__Alteromonadales	f__Psychromonadaceae	g__Psychromonas	0.0180463	0	0.00902315
p__Proteobacteria	c__Gammaproteobacteria	o__Thiotrichales	f__Thiotrichaceae	g__Thiothrix	0.0180463	0	0.00902315
p__Actinobacteriota	c__Acidimicrobiia	o__Microtrichales	f__Ilumatobacteraceae	g__uncultured	0.0180463	0	0.00902315
p__Proteobacteria	c__Gammaproteobacteria	o__Pasteurellales	f__Pasteurellaceae	g__Actinobacillus	0.0162417	0	0.00812084
p__Firmicutes	c__Clostridia	o__Lachnospirales	f__Lachnospiraceae	g__Anaerostipes	0.0162417	0	0.00812084
p__Fusobacteriota	c__Fusobacteriia	o__Fusobacteriales	f__Fusobacteriaceae	g__Fusobacterium	0.0162417	0	0.00812084
p__Actinobacteriota	c__Actinobacteria	o__Micrococcales	f__Promicromonosporaceae	g__Isoptericola	0.0162417	0	0.00812084
p__Proteobacteria	c__Alphaproteobacteria	o__Rickettsiales	f__Rickettsiaceae	g__Rickettsia	0.0162417	0	0.00812084
p__Bacteroidota	c__Bacteroidia	o__Sphingobacteriales	f__AKYH767	g__AKYH767	0	0.0144467	0.00722335
p__Firmicutes	c__Clostridia	o__Lachnospirales	f__Lachnospiraceae	g__Coprococcus	0	0.0144467	0.00722335
p__Firmicutes	c__Limnochordia	o__Limnochordales	f__Limnochordaceae	g__Limnochordaceae	0	0.0144467	0.00722335
p__Proteobacteria	c__Gammaproteobacteria	o__Oceanospirillales	f__Halomonadaceae	g__Salinicola	0	0.0144467	0.00722335
p__Chloroflexi	c__Anaerolineae	o__SBR1031	f__A4b	g__A4b	0.014437	0	0.00721852
p__Proteobacteria	c__Gammaproteobacteria	o__Burkholderiales	f__Alcaligenaceae	g__Achromobacter	0.014437	0	0.00721852
p__Proteobacteria	c__Alphaproteobacteria	o__Rhizobiales	f__Devosiaceae	g__Devosia	0.014437	0	0.00721852
p__Proteobacteria	c__Alphaproteobacteria	o__Rhizobiales	f__Hyphomicrobiaceae	g__Hyphomicrobium	0.014437	0	0.00721852
p__Firmicutes	c__Clostridia	o__Oscillospirales	f__Ruminococcaceae	g__Ruminococcus	0.014437	0	0.00721852
p__Gemmatimonadota	c__S0134_terrestrial_group	o__S0134_terrestrial_group	f__S0134_terrestrial_group	g__S0134_terrestrial_group	0.014437	0	0.00721852
p__Actinobacteriota	c__Actinobacteria	o__uncultured	f__uncultured	g__uncultured	0.014437	0	0.00721852
p__Bacteroidota	c__Bacteroidia	o__Chitinophagales	f__Chitinophagaceae	g__Flavisolibacter	0.0126324	0	0.00631621
p__Bacteroidota	c__Bacteroidia	o__Chitinophagales	f__Chitinophagaceae	g__Segetibacter	0.0126324	0	0.00631621
p__Myxococcota	c__Polyangia	o__Haliangiales	f__Haliangiaceae	g__Haliangium	0	0.010835	0.00541751
p__Proteobacteria	c__Gammaproteobacteria	o__Xanthomonadales	f__Rhodanobacteraceae	g__Luteibacter	0	0.010835	0.00541751
p__Firmicutes	c__Bacilli	o__Bacillales	f__Marinococcaceae	g__Marinococcus	0	0.010835	0.00541751
p__Verrucomicrobiota	c__Omnitrophia	o__Omnitrophales	f__Omnitrophales	g__Omnitrophales	0	0.010835	0.00541751
p__Actinobacteriota	c__Thermoleophilia	o__Solirubrobacterales	f__Solirubrobacteraceae	g__Parviterribacter	0	0.010835	0.00541751
p__Bacteroidota	c__Bacteroidia	o__Cytophagales	f__Spirosomaceae	g__Persicitalea	0	0.010835	0.00541751
p__Planctomycetota	c__Planctomycetes	o__Pirellulales	f__Pirellulaceae	g__Pirellula	0	0.010835	0.00541751
p__Planctomycetota	c__Planctomycetes	o__Isosphaerales	f__Isosphaeraceae	g__uncultured	0	0.010835	0.00541751
p__Planctomycetota	c__Planctomycetes	o__Planctomycetales	f__uncultured	g__uncultured	0	0.010835	0.00541751
p__Planctomycetota	c__Planctomycetes	o__Pirellulales	f__Pirellulaceae	g__uncultured	0	0.010835	0.00541751
p__Proteobacteria	c__Alphaproteobacteria	o__Acetobacterales	f__Acetobacteraceae	g__Craurococcus-Caldovatus	0.0108278	0	0.00541389
p__Proteobacteria	c__Gammaproteobacteria	o__Burkholderiales	f__Methylophilaceae	g__Methylotenera	0.0108278	0	0.00541389
p__Proteobacteria	c__Alphaproteobacteria	o__Rhodospirillales	f__Rhodospirillaceae	g__Novispirillum	0.0108278	0	0.00541389
p__Myxococcota	c__Polyangia	o__Polyangiales	f__Polyangiaceae	g__Pajaroellobacter	0.0108278	0	0.00541389
p__Proteobacteria	c__Gammaproteobacteria	o__Burkholderiales	f__Burkholderiaceae	g__Polynucleobacter	0.0108278	0	0.00541389
p__Actinobacteriota	c__Actinobacteria	o__Propionibacteriales	f__Propionibacteriaceae	g__Cutibacterium	0.00902315	0	0.00451158
p__Proteobacteria	c__Gammaproteobacteria	o__Pseudomonadales	f__Moraxellaceae	g__Moraxella	0.00902315	0	0.00451158
p__Actinobacteriota	c__Actinobacteria	o__Micrococcales	f__Promicromonosporaceae	g__Promicromonospora	0.00902315	0	0.00451158
p__Proteobacteria	c__Alphaproteobacteria	o__Rhodobacterales	f__Rhodobacteraceae	g__Pseudorhodobacter	0.00902315	0	0.00451158
p__Acidobacteriota	c__Blastocatellia	o__Pyrinomonadales	f__Pyrinomonadaceae	g__RB41	0.00902315	0	0.00451158
p__SAR324_clade(Marine_group_B)	c__SAR324_clade(Marine_group_B)	o__SAR324_clade(Marine_group_B)	f__SAR324_clade(Marine_group_B)	g__SAR324_clade(Marine_group_B)	0.00902315	0	0.00451158
p__Acidobacteriota	c__Acidobacteriae	o__Subgroup_2	f__Subgroup_2	g__Subgroup_2	0.00902315	0	0.00451158
p__Patescibacteria	c__Parcubacteria	o__Candidatus_Nomurabacteria	f__Candidatus_Nomurabacteria	g__Candidatus_Nomurabacteria	0	0.00722335	0.00361167
p__Verrucomicrobiota	c__Verrucomicrobiae	o__Chthoniobacterales	f__Chthoniobacteraceae	g__Chthoniobacter	0	0.00722335	0.00361167
p__Firmicutes	c__Clostridia	o__Clostridiales	f__Clostridiaceae	g__Clostridium_sensu_stricto_1	0	0.00722335	0.00361167
p__Bacteroidota	c__Bacteroidia	o__Chitinophagales	f__Chitinophagaceae	g__Ferruginibacter	0	0.00722335	0.00361167
p__Fusobacteriota	c__Fusobacteriia	o__Fusobacteriales	f__Leptotrichiaceae	g__Leptotrichia	0	0.00722335	0.00361167
p__Bacteroidota	c__Bacteroidia	o__Bacteroidales	f__Muribaculaceae	g__Muribaculaceae	0	0.00722335	0.00361167
p__Bacteroidota	c__Bacteroidia	o__Bacteroidales	f__Paludibacteraceae	g__Paludibacter	0	0.00722335	0.00361167
p__Patescibacteria	c__Saccharimonadia	o__Saccharimonadales	f__Saccharimonadales	g__Saccharimonadales	0	0.00722335	0.00361167
p__Planctomycetota	c__Planctomycetes	o__Gemmatales	f__Gemmataceae	g__uncultured	0	0.00722335	0.00361167
p__Proteobacteria	c__Alphaproteobacteria	o__Rhizobiales	f__Rhizobiaceae	g__uncultured	0	0.00722335	0.00361167
p__Bacteroidota	c__Bacteroidia	o__Cytophagales	f__Spirosomaceae	g__Arsenicibacter	0.00721852	0	0.00360926
p__Dadabacteria	c__Dadabacteriia	o__Dadabacteriales	f__Dadabacteriales	g__Dadabacteriales	0.00721852	0	0.00360926
p__Firmicutes	c__Clostridia	o__Peptostreptococcales-Tissierellales	f__Peptostreptococcales-Tissierellales	g__Ezakiella	0.00721852	0	0.00360926
p__Firmicutes	c__Clostridia	o__Clostridiales	f__Clostridiaceae	g__Proteiniclasticum	0.00721852	0	0.00360926
p__Bacteroidota	c__Bacteroidia	o__Chitinophagales	f__Chitinophagaceae	g__Puia	0.00721852	0	0.00360926
p__Bacteroidota	c__Bacteroidia	o__Cytophagales	f__Cytophagaceae	g__Rhodocytophaga	0.00721852	0	0.00360926
p__Planctomycetota	c__Planctomycetes	o__Pirellulales	f__Pirellulaceae	g__Rhodopirellula	0.00721852	0	0.00360926
p__Proteobacteria	c__Alphaproteobacteria	o__Acetobacterales	f__Acetobacteraceae	g__Rhodovastum	0.00721852	0	0.00360926
p__Firmicutes	c__Clostridia	o__Lachnospirales	f__Lachnospiraceae	g__Tyzzerella	0.00721852	0	0.00360926
p__Bacteroidota	c__Bacteroidia	o__Bacteroidales	f__Prevotellaceae	g__Alloprevotella	0.00541389	0	0.00270695
p__Bacteroidota	c__Bacteroidia	o__Cytophagales	f__Amoebophilaceae	g__Candidatus_Cardinium	0.00541389	0	0.00270695
p__Actinobacteriota	c__Actinobacteria	o__PeM15	f__PeM15	g__PeM15	0.00541389	0	0.00270695
p__Proteobacteria	c__Alphaproteobacteria	o__Rhizobiales	f__Beijerinckiaceae	g__uncultured	0.00541389	0	0.00270695
p__Proteobacteria	c__Gammaproteobacteria	o__Xanthomonadales	f__Rhodanobacteraceae	g__uncultured	0.00541389	0	0.00270695
p__Actinobacteriota	c__Actinobacteria	o__0319-7L14	f__0319-7L14	g__0319-7L14	0.00360926	0	0.00180463
p__Abditibacteriota	c__Abditibacteria	o__Abditibacteriales	f__Abditibacteriaceae	g__Abditibacterium	0.00360926	0	0.00180463
p__Actinobacteriota	c__Acidimicrobiia	o__IMCC26256	f__IMCC26256	g__IMCC26256	0.00360926	0	0.00180463
p__Firmicutes	c__Clostridia	o__Oscillospirales	f__Oscillospiraceae	g__NK4A214_group	0.00360926	0	0.00180463
p__Firmicutes	c__Clostridia	o__Peptostreptococcales-Tissierellales	f__Peptostreptococcales-Tissierellales	g__Peptoniphilus	0.00360926	0	0.00180463

## Sheet: Table S6
Ancom analysis - Percentile abundances of features by organ.
	Percentile										W
	0	25	50	75	100	0	25	50	75	100
Group	Salivary gland	Salivary gland	Salivary gland	Salivary gland	Salivary gland	Midgut	Midgut	Midgut	Midgut	Midgut
Family level
Bacteria; Proteobacteria; Gammaproteobacteria; Burkholderiales; Comamonadaceae	1	12	43	118	381	1	1	1	36	135	51
ASV level
Bacteria; Proteobacteria; Alphaproteobacteria; Asaia; b55bad421659a4b494ea37710f17b3ce	1	1	1	1	322	1	1	26.5	90.75	473	1031

## Sheet: Table S7
Phylum	salivary_gland_relative_abundance	midgut_relative_abundance	Mean
p__Firmicutes	20.9564	58.5369	39.7466
p__Proteobacteria	48.8278	25.208	37.0179
p__Actinobacteriota	19.0115	9.8347	14.4231
p__Bacteroidota	3.60019	2.04993	2.82506
p__Patescibacteria	3.1182	1.45908	2.28864
p__Verrucomicrobiota	1.38258	0.581828	0.982202
p__Chloroflexi	0.627867	0.548001	0.587934
p__Planctomycetota	0.602499	0.347293	0.474896
p__Acidobacteriota	0.488341	0.430733	0.459537
p__Bdellovibrionota	0.302306	0.230025	0.266166
p__Myxococcota	0.314991	0.130799	0.222895
p__Fusobacteriota	0.232543	0.184922	0.208733
p__Deinococcota	0.245228	0	0.122614
p__Campilobacterota	0.232543	0	0.116272
p__Desulfobacterota	0	0.214239	0.10712
p__Spirochaetota	0.0126842	0.151095	0.0818895
p__Nitrospirota	0	0.076675	0.0383375
p__Dependentiae	0.0443946	0.015786	0.0300903

## Sheet: Table S8
Phylum	Class	Order	Family	salivary_gland_relative_abundance	midgut_relative_abundance	Mean
p__Firmicutes	c__Bacilli	o__Lactobacillales	f__Streptococcaceae	5.66477	50.8083	28.2366
p__Proteobacteria	c__Gammaproteobacteria	o__Pseudomonadales	f__Pseudomonadaceae	10.2956	5.85206	8.07381
p__Proteobacteria	c__Gammaproteobacteria	o__Pseudomonadales	f__Moraxellaceae	9.18168	3.56969	6.37568
p__Proteobacteria	c__Alphaproteobacteria	o__Acetobacterales	f__Acetobacteraceae	4.13375	3.57897	3.85636
p__Proteobacteria	c__Gammaproteobacteria	o__Burkholderiales	f__Comamonadaceae	4.89261	2.29629	3.59445
p__Actinobacteriota	c__Actinobacteria	o__Corynebacteriales	f__Corynebacteriaceae	3.75655	3.21017	3.48336
p__Proteobacteria	c__Gammaproteobacteria	o__Enterobacterales	f__Enterobacteriaceae	4.2691	1.82775	3.04843
p__Firmicutes	c__Bacilli	o__Staphylococcales	f__Staphylococcaceae	4.06275	1.96924	3.016
p__Proteobacteria	c__Gammaproteobacteria	o__Burkholderiales	f__Oxalobacteraceae	3.63451	1.69554	2.66503
p__Actinobacteriota	c__Rubrobacteria	o__Rubrobacterales	f__Rubrobacteriaceae	3.67445	1.34994	2.51219
p__Actinobacteriota	c__Actinobacteria	o__Propionibacteriales	f__Propionibacteriaceae	3.41928	1.10639	2.26284
p__Proteobacteria	c__Gammaproteobacteria	o__Xanthomonadales	f__Xanthomonadaceae	2.9866	1.38473	2.18567
p__Firmicutes	c__Bacilli	o__Bacillales	f__Bacillaceae	2.76027	1.43112	2.0957
p__Proteobacteria	c__Gammaproteobacteria	o__Burkholderiales	f__Hydrogenophilaceae	2.37641	1.22701	1.80171
p__Firmicutes	c__Bacilli	o__Lactobacillales	f__Carnobacteriaceae	2.19668	1.38009	1.78839
p__Actinobacteriota	c__Actinobacteria	o__Micromonosporales	f__Micromonosporaceae	2.71368	0.572913	1.6433
p__Proteobacteria	c__Alphaproteobacteria	o__Sphingomonadales	f__Sphingomonadaceae	1.8927	0.454619	1.17366
p__Firmicutes	c__Bacilli	o__Lactobacillales	f__Enterococcaceae	1.40011	0.410549	0.905328
p__Firmicutes	c__Bacilli	o__Caldalkalibacillales	f__Caldalkalibacillaceae	1.13384	0.628581	0.881211
p__Bacteroidota	c__Bacteroidia	o__Flavobacteriales	f__Weeksellaceae	1.05396	0.547399	0.800681
p__Actinobacteriota	c__Actinobacteria	o__Micrococcales	f__Micrococcaceae	0.803231	0.447661	0.625446
p__Proteobacteria	c__Gammaproteobacteria	o__Pasteurellales	f__Pasteurellaceae	0.801012	0.394313	0.597662
p__Proteobacteria	c__Alphaproteobacteria	o__Rhizobiales	f__Beijerinckiaceae	0.865359	0.310811	0.588085
p__Proteobacteria	c__Gammaproteobacteria	o__Burkholderiales	f__Alcaligenaceae	0.643472	0.352562	0.498017
p__Actinobacteriota	c__Actinobacteria	o__Propionibacteriales	f__Nocardioidaceae	0.377208	0.58683	0.482019
p__Firmicutes	c__Clostridia	o__Peptostreptococcales-Tissierellales	f__Peptostreptococcaceae	0.661223	0.252824	0.457024
p__Firmicutes	c__Bacilli	o__Entomoplasmatales	f__Spiroplasmataceae	0	0.909239	0.454619
p__Bacteroidota	c__Bacteroidia	o__Sphingobacteriales	f__Sphingobacteriaceae	0.681193	0.218032	0.449612
p__Bacteroidota	c__Bacteroidia	o__Flavobacteriales	f__Flavobacteriaceae	0.525872	0.334006	0.429939
p__Firmicutes	c__Clostridia	o__Peptostreptococcales-Tissierellales	f__Peptostreptococcales-Tissierellales	0.641253	0.129891	0.385572
p__Bacteroidota	c__Bacteroidia	o__Chitinophagales	f__Chitinophagaceae	0.408272	0.352562	0.380417
p__Actinobacteriota	c__Actinobacteria	o__Bifidobacteriales	f__Bifidobacteriaceae	0.521434	0.238907	0.380171
p__Firmicutes	c__Bacilli	o__Lactobacillales	f__Aerococcaceae	0.523653	0.22731	0.375481
p__Actinobacteriota	c__Actinobacteria	o__Micrococcales	f__Microbacteriaceae	0.434898	0.292255	0.363577
p__Verrucomicrobiota	c__Verrucomicrobiae	o__Verrucomicrobiales	f__Rubritaleaceae	0.514778	0.192517	0.353648
p__Firmicutes	c__Bacilli	o__Lactobacillales	f__Lactobacillaceae	0.328393	0.336325	0.332359
p__Firmicutes	c__Negativicutes	o__Veillonellales-Selenomonadales	f__Veillonellaceae	0.266264	0.364159	0.315212
p__Patescibacteria	c__Parcubacteria	o__Candidatus_Nomurabacteria	f__Candidatus_Nomurabacteria	0.312861	0.313131	0.312996
p__Proteobacteria	c__Gammaproteobacteria	o__Burkholderiales	f__Neisseriaceae	0.585781	0.00927794	0.29753
p__Proteobacteria	c__Alphaproteobacteria	o__Rhodobacterales	f__Rhodobacteraceae	0.377208	0.197156	0.287182
p__Planctomycetota	c__Planctomycetes	o__Gemmatales	f__Gemmataceae	0.388302	0.1786	0.283451
p__Actinobacteriota	c__Actinobacteria	o__Actinomycetales	f__Actinomycetaceae	0.297328	0.201795	0.249562
p__Proteobacteria	c__Gammaproteobacteria	o__Burkholderiales	f__Burkholderiaceae	0.434898	0.0579872	0.246443
p__Patescibacteria	c__Saccharimonadia	o__Saccharimonadales	f__Saccharimonadales	0.394959	0.076543	0.235751
p__Proteobacteria	c__Gammaproteobacteria	o__Oceanospirillales	f__Halomonadaceae	0.328393	0.13685	0.232621
p__Firmicutes	c__Negativicutes	o__Veillonellales-Selenomonadales	f__Selenomonadaceae	0.184166	0.27138	0.227773
p__Chloroflexi	c__Chloroflexia	o__Thermomicrobiales	f__JG30-KF-CM45	0.250732	0.204115	0.227423
p__Proteobacteria	c__Alphaproteobacteria	o__Caulobacterales	f__Caulobacteraceae	0.175291	0.278338	0.226814
p__Bdellovibrionota	c__Bdellovibrionia	o__Bdellovibrionales	f__Bdellovibrionaceae	0.210793	0.236588	0.22369
p__Firmicutes	c__Bacilli	o__Bacillales	f__Planococcaceae	0.21523	0.218032	0.216631
p__Patescibacteria	c__Parcubacteria	o__Parcubacteria	f__Parcubacteria	0.379427	0.0487092	0.214068
p__Proteobacteria	c__Gammaproteobacteria	o__Enterobacterales	f__Erwiniaceae	0	0.426785	0.213393
p__Firmicutes	c__Clostridia	o__Clostridiales	f__Clostridiaceae	0.126476	0.292255	0.209365
p__Proteobacteria	c__Alphaproteobacteria	o__Rhizobiales	f__Rhizobiaceae	0	0.391993	0.195997
p__Patescibacteria	c__Saccharimonadia	o__Saccharimonadales	f__LWQ8	0.264045	0.127572	0.195809
p__Actinobacteriota	c__Actinobacteria	o__Micrococcales	f__Intrasporangiaceae	0.210793	0.1786	0.194697
p__Bacteroidota	c__Bacteroidia	o__Bacteroidales	f__Prevotellaceae	0.199698	0.1786	0.189149
p__Patescibacteria	c__Parcubacteria	o__Candidatus_Kaiserbacteria	f__Candidatus_Kaiserbacteria	0.292891	0.0672651	0.180078
p__Verrucomicrobiota	c__Chlamydiae	o__Chlamydiales	f__Simkaniaceae	0.252951	0.0997379	0.176344
p__Firmicutes	c__Negativicutes	o__Veillonellales-Selenomonadales	f__uncultured	0.219668	0.111335	0.165502
p__Actinobacteriota	c__Actinobacteria	o__Streptomycetales	f__Streptomycetaceae	0.181947	0.139169	0.160558
p__Firmicutes	c__Bacilli	o__Aneurinibacillales	f__Aneurinibacillaceae	0.312861	0	0.15643
p__Verrucomicrobiota	c__Verrucomicrobiae	o__Chthoniobacterales	f__Chthoniobacteraceae	0.168634	0.139169	0.153902
p__Firmicutes	c__Bacilli	o__Staphylococcales	f__Gemellaceae	0.199698	0.09046	0.145079
p__Acidobacteriota	c__Acidobacteriae	o__Acidobacteriales	f__uncultured	0.153102	0.125252	0.139177
p__Fusobacteriota	c__Fusobacteriia	o__Fusobacteriales	f__Fusobacteriaceae	0.219668	0.0533482	0.136508
p__Verrucomicrobiota	c__Verrucomicrobiae	o__Pedosphaerales	f__Pedosphaeraceae	0.252951	0	0.126476
p__Patescibacteria	c__Parcubacteria	o__Candidatus_Yonathbacteria	f__Candidatus_Yonathbacteria	0.051034	0.199476	0.125255
p__Acidobacteriota	c__Vicinamibacteria	o__Vicinamibacterales	f__Vicinamibacteraceae	0.190823	0.0533482	0.122085
p__Patescibacteria	c__Saccharimonadia	o__Saccharimonadales	f__Saccharimonadaceae	0.208574	0.0347923	0.121683
p__Planctomycetota	c__Planctomycetes	o__Pirellulales	f__Pirellulaceae	0.184166	0.0579872	0.121077
p__Actinobacteriota	c__Actinobacteria	o__Corynebacteriales	f__Dietziaceae	0.119819	0.120613	0.120216
p__Bacteroidota	c__Bacteroidia	o__Bacteroidales	f__Porphyromonadaceae	0.122038	0.109016	0.115527
p__Patescibacteria	c__Berkelbacteria	o__Berkelbacteria	f__Berkelbacteria	0.210793	0	0.105396
p__Firmicutes	c__Bacilli	o__Alicyclobacillales	f__Alicyclobacillaceae	0.201917	0	0.100959
p__Proteobacteria	c__Alphaproteobacteria	o__Rhizobiales	f__Devosiaceae	0.193042	0	0.0965208
p__Actinobacteriota	c__Thermoleophilia	o__Solirubrobacterales	f__Solirubrobacteraceae	0.0710038	0.118294	0.0946488
p__Actinobacteriota	c__Coriobacteriia	o__Coriobacteriales	f__Atopobiaceae	0.0998491	0.0835015	0.0916753
p__Proteobacteria	c__Gammaproteobacteria	o__Orbales	f__Orbaceae	0.179728	0	0.0898642
p__Deinococcota	c__Deinococci	o__Deinococcales	f__Deinococcaceae	0.17751	0	0.0887548
p__Acidobacteriota	c__Blastocatellia	o__11-24	f__11-24	0.122038	0.0533482	0.087693
p__Actinobacteriota	c__Actinobacteria	o__Pseudonocardiales	f__Pseudonocardiaceae	0.173072	0	0.0865359
p__Actinobacteriota	c__Actinobacteria	o__Corynebacteriales	f__Mycobacteriaceae	0.0909736	0.0788625	0.0849181
p__Myxococcota	c__Polyangia	o__Nannocystales	f__Nannocystaceae	0.0954114	0.0742236	0.0848175
p__Spirochaetota	c__Spirochaetia	o__Spirochaetales	f__Spirochaetaceae	0.0133132	0.155406	0.0843594
p__Actinobacteriota	c__Actinobacteria	o__Micrococcales	f__Brevibacteriaceae	0	0.162364	0.081182
p__Fusobacteriota	c__Fusobacteriia	o__Fusobacteriales	f__Leptotrichiaceae	0.0244076	0.13685	0.0806286
p__Firmicutes	c__Bacilli	o__Lactobacillales	f__Leuconostocaceae	0.104287	0.0556677	0.0799773
p__Actinobacteriota	c__Actinobacteria	o__Micrococcales	f__Dermabacteraceae	0	0.157725	0.0788625
p__Firmicutes	c__Clostridia	o__Peptococcales	f__Peptococcaceae	0.15754	0	0.0787699
p__Campilobacterota	c__Campylobacteria	o__Campylobacterales	f__Helicobacteraceae	0.155321	0	0.0776604
p__Firmicutes	c__Bacilli	o__Paenibacillales	f__Paenibacillaceae	0.155321	0	0.0776604
p__Acidobacteriota	c__Acidobacteriae	o__Acidobacteriae	f__Acidobacteriae	0.135351	0.0185559	0.0769535
p__Chloroflexi	c__Anaerolineae	o__Caldilineales	f__Caldilineaceae	0.0599095	0.0881405	0.074025
p__Bacteroidota	c__Bacteroidia	o__Chitinophagales	f__Saprospiraceae	0.115381	0.0324728	0.073927
p__Proteobacteria	c__Alphaproteobacteria	o__Rhizobiales	f__Hyphomicrobiaceae	0.146445	0	0.0732227
p__Proteobacteria	c__Gammaproteobacteria	o__Alteromonadales	f__Alteromonadaceae	0.144227	0	0.0721133
p__Actinobacteriota	c__Acidimicrobiia	o__IMCC26256	f__IMCC26256	0.104287	0.0371118	0.0706993
p__Verrucomicrobiota	c__Verrucomicrobiae	o__Verrucomicrobiales	f__Verrucomicrobiaceae	0.0532529	0.0881405	0.0706967
p__Actinobacteriota	c__Actinobacteria	o__Corynebacteriales	f__Nocardiaceae	0.139789	0	0.0698944
p__Desulfobacterota	c__Desulfovibrionia	o__Desulfovibrionales	f__Desulfovibrionaceae	0	0.129891	0.0649456
p__Verrucomicrobiota	c__Chlamydiae	o__Chlamydiales	f__cvE6	0.128694	0	0.0643472
p__Chloroflexi	c__Anaerolineae	o__SBR1031	f__SBR1031	0.128694	0	0.0643472
p__Firmicutes	c__Thermincolia	o__Carboxydocellales	f__Carboxydocellaceae	0.0665661	0.0579872	0.0622766
p__Proteobacteria	c__Alphaproteobacteria	o__Rickettsiales	f__Rickettsiaceae	0.0687849	0.0556677	0.0622263
p__Proteobacteria	c__Gammaproteobacteria	o__Cardiobacteriales	f__Cardiobacteriaceae	0.124257	0	0.0621283
p__Actinobacteriota	c__Actinobacteria	o__Kineosporiales	f__Kineosporiaceae	0.122038	0	0.0610189
p__Patescibacteria	c__ABY1	o__Candidatus_Falkowbacteria	f__Candidatus_Falkowbacteria	0.084317	0.0371118	0.0607144
p__Actinobacteriota	c__Acidimicrobiia	o__Microtrichales	f__Ilumatobacteraceae	0.0798793	0.0394313	0.0596553
p__Proteobacteria	c__Alphaproteobacteria	o__Rhizobiales	f__Xanthobacteraceae	0.1176	0	0.0588
p__Patescibacteria	c__Parcubacteria	o__Candidatus_Zambryskibacteria	f__Candidatus_Zambryskibacteria	0.115381	0	0.0576906
p__Proteobacteria	c__Gammaproteobacteria	o__Burkholderiales	f__Rhodocyclaceae	0.110943	0	0.0554717
p__Patescibacteria	c__Saccharimonadia	o__Saccharimonadales	f__WWH38	0.108725	0	0.0543623
p__Bdellovibrionota	c__Bdellovibrionia	o__Bacteriovoracales	f__Bacteriovoracaceae	0.106506	0	0.0532529
p__Proteobacteria	c__Gammaproteobacteria	o__Oceanospirillales	f__Alcanivoracaceae1	0.104287	0	0.0521434
p__Firmicutes	c__Desulfitobacteriia	o__Desulfitobacteriales	f__Desulfitobacteriaceae	0.102068	0	0.051034
p__Bacteroidota	c__Bacteroidia	o__Cytophagales	f__MWH-CFBk5	0.102068	0	0.051034
p__Patescibacteria	c__Gracilibacteria	o__Absconditabacteriales_(SR1)	f__Absconditabacteriales_(SR1)	0.0599095	0.0394313	0.0496704
p__Chloroflexi	c__Chloroflexia	o__Kallotenuales	f__Kallotenuaceae	0	0.0974184	0.0487092
p__Patescibacteria	c__Parcubacteria	o__Candidatus_Lloydbacteria	f__Candidatus_Lloydbacteria	0.0266264	0.0695846	0.0481055
p__Bacteroidota	c__Bacteroidia	o__Bacteroidales	f__Paludibacteraceae	0.0133132	0.081182	0.0472476
p__Bacteroidota	c__Bacteroidia	o__Cytophagales	f__Amoebophilaceae	0.0931925	0	0.0465963
p__Actinobacteriota	c__Actinobacteria	o__Micrococcales	f__Dermacoccaceae	0.0931925	0	0.0465963
p__Planctomycetota	c__vadinHA49	o__vadinHA49	f__vadinHA49	0	0.09046	0.04523
p__Bacteroidota	c__Bacteroidia	o__Sphingobacteriales	f__NS11-12_marine_group	0.0199698	0.0695846	0.0447772
p__Acidobacteriota	c__Acidobacteriae	o__Bryobacterales	f__Bryobacteraceae	0	0.0881405	0.0440702
p__Chloroflexi	c__Chloroflexia	o__Chloroflexales	f__Herpetosiphonaceae	0	0.0881405	0.0440702
p__Patescibacteria	c__Parcubacteria	o__Candidatus_Moranbacteria	f__Candidatus_Moranbacteria	0.0865359	0	0.043268
p__Bacteroidota	c__Bacteroidia	o__Chitinophagales	f__uncultured	0	0.0835015	0.0417507
p__Campilobacterota	c__Campylobacteria	o__Campylobacterales	f__Arcobacteraceae	0.0798793	0	0.0399396
p__Myxococcota	c__Polyangia	o__mle1-27	f__mle1-27	0.0798793	0	0.0399396
p__Chloroflexi	c__Chloroflexia	o__Chloroflexales	f__Roseiflexaceae	0.0798793	0	0.0399396
p__Deinococcota	c__Deinococci	o__Thermales	f__Thermaceae	0.0798793	0	0.0399396
p__Nitrospirota	c__Nitrospiria	o__Nitrospirales	f__Nitrospiraceae	0	0.0788625	0.0394313
p__Proteobacteria	c__Gammaproteobacteria	o__PLTA13	f__PLTA13	0.0776604	0	0.0388302
p__Patescibacteria	c__Gracilibacteria	o__Gracilibacteria	f__Gracilibacteria	0.033283	0.0440702	0.0386766
p__Firmicutes	c__Bacilli	o__Exiguobacterales	f__Exiguobacteraceae	0	0.076543	0.0382715
p__Chloroflexi	c__Anaerolineae	o__Anaerolineales	f__Anaerolineaceae	0.0754416	0	0.0377208
p__Chloroflexi	c__Chloroflexia	o__Chloroflexales	f__Chloroflexaceae	0	0.0742236	0.0371118
p__Firmicutes	c__Bacilli	o__Erysipelotrichales	f__Erysipelotrichaceae	0	0.0742236	0.0371118
p__Proteobacteria	c__Gammaproteobacteria	o__Enterobacterales	f__Pectobacteriaceae	0.0732227	0	0.0366113
p__Proteobacteria	c__Gammaproteobacteria	o__Burkholderiales	f__Nitrosomonadaceae	0.0710038	0	0.0355019
p__Proteobacteria	c__Gammaproteobacteria	o__Vibrionales	f__Vibrionaceae	0.0710038	0	0.0355019
p__Firmicutes	c__Clostridia	o__Thermincolales	f__Thermincolaceae	0	0.0695846	0.0347923
p__Bacteroidota	c__Bacteroidia	o__Bacteroidales	f__Dysgonomonadaceae	0.0687849	0	0.0343925
p__Firmicutes	c__Clostridia	o__Oscillospirales	f__UCG-010	0.0687849	0	0.0343925
p__Chloroflexi	c__Anaerolineae	o__Ardenticatenales	f__Ardenticatenaceae	0.0643472	0	0.0321736
p__Myxococcota	c__Polyangia	o__Polyangiales	f__Polyangiaceae	0.0643472	0	0.0321736
p__Proteobacteria	c__Alphaproteobacteria	o__Tistrellales	f__Geminicoccaceae	0	0.0603066	0.0301533
p__Bacteroidota	c__Bacteroidia	o__Cytophagales	f__Microscillaceae	0	0.0603066	0.0301533
p__Bacteroidota	c__Bacteroidia	o__Sphingobacteriales	f__env.OPS_17	0.0599095	0	0.0299547
p__Verrucomicrobiota	c__Omnitrophia	o__Omnitrophales	f__Omnitrophaceae	0	0.0556677	0.0278338
p__Firmicutes	c__Bacilli	o__Acholeplasmatales	f__Acholeplasmataceae	0.0554717	0	0.0277359
p__Myxococcota	c__Myxococcia	o__Myxococcales	f__Myxococcaceae	0.0554717	0	0.0277359
p__Acidobacteriota	c__Blastocatellia	o__Blastocatellales	f__Blastocatellaceae	0.0532529	0	0.0266264
p__Desulfobacterota	c__Desulfovibrionia	o__Desulfovibrionales	f__Desulfohalobiaceae	0	0.0510287	0.0255143
p__Myxococcota	c__Polyangia	o__Polyangiales	f__Phaselicystidaceae	0	0.0510287	0.0255143
p__Firmicutes	c__Clostridia	o__Oscillospirales	f__Ruminococcaceae	0.0488151	0	0.0244076
p__Verrucomicrobiota	c__Chlamydiae	o__Chlamydiales	f__Parachlamydiaceae	0.0244076	0.0231949	0.0238012
p__Patescibacteria	c__Gracilibacteria	o__Candidatus_Abawacabacteria	f__Candidatus_Abawacabacteria	0.0443774	0	0.0221887
p__Proteobacteria	c__Gammaproteobacteria	o__Aeromonadales	f__Aeromonadaceae	0.0421585	0	0.0210793
p__Patescibacteria	c__Parcubacteria	o__Candidatus_Yanofskybacteria	f__Candidatus_Yanofskybacteria	0.0421585	0	0.0210793
p__Proteobacteria	c__Gammaproteobacteria	o__Burkholderiales	f__Methylophilaceae	0.0399396	0	0.0199698
p__Proteobacteria	c__Gammaproteobacteria	o__Alteromonadales	f__uncultured	0.0399396	0	0.0199698
p__Actinobacteriota	c__Thermoleophilia	o__Solirubrobacterales	f__67-14	0	0.0394313	0.0197156
p__Desulfobacterota	c__Desulfuromonadia	o__Geobacterales	f__Geobacteraceae	0	0.0394313	0.0197156
p__Acidobacteriota	c__Acidobacteriae	o__Acidobacteriales	f__Koribacteraceae	0	0.0394313	0.0197156
p__Bacteroidota	c__Bacteroidia	o__Cytophagales	f__Spirosomaceae	0.0377208	0	0.0188604
p__Firmicutes	c__Bacilli	o__Thermoactinomycetales	f__Thermoactinomycetaceae	0	0.0371118	0.0185559
p__Verrucomicrobiota	c__Omnitrophia	o__Omnitrophales	f__Omnitrophales	0.0355019	0	0.017751
p__Myxococcota	c__Polyangia	o__Polyangiales	f__Sandaracinaceae	0.0355019	0	0.017751
p__Proteobacteria	c__Gammaproteobacteria	o__Alteromonadales	f__Shewanellaceae	0.0310642	0	0.0155321
p__Firmicutes	c__Syntrophomonadia	o__Syntrophomonadales	f__Syntrophomonadaceae	0.0288453	0	0.0144227
p__Patescibacteria	c__Gracilibacteria	o__Candidatus_Peregrinibacteria	f__Candidatus_Peregrinibacteria	0.0266264	0	0.0133132
p__Acidobacteriota	c__Blastocatellia	o__Pyrinomonadales	f__Pyrinomonadaceae	0	0.0255143	0.0127572
p__Planctomycetota	c__Planctomycetes	o__Isosphaerales	f__Isosphaeraceae	0.0110943	0.0115974	0.0113459
p__Patescibacteria	c__Gracilibacteria	o__Candidatus_Peribacteria	f__Candidatus_Peribacteria	0.0199698	0	0.00998491
p__Verrucomicrobiota	c__Verrucomicrobiae	o__Opitutales	f__Opitutaceae	0.0199698	0	0.00998491
p__Proteobacteria	c__Gammaproteobacteria	o__Legionellales	f__Legionellaceae	0	0.0162364	0.0081182
p__Patescibacteria	c__Parcubacteria	o__Candidatus_Azambacteria	f__Candidatus_Azambacteria	0.0155321	0	0.00776604
p__Bacteroidota	c__Bacteroidia	o__Sphingobacteriales	f__Lentimicrobiaceae	0.0155321	0	0.00776604
p__Firmicutes	c__Negativicutes	o__Veillonellales-Selenomonadales	f__Sporomusaceae	0.0133132	0	0.00665661
p__Patescibacteria	c__Parcubacteria	o__Candidatus_Vogelbacteria	f__Candidatus_Vogelbacteria	0	0.0115974	0.00579872
p__Chloroflexi	c__Dehalococcoidia	o__S085	f__S085	0	0.0115974	0.00579872
p__Patescibacteria	c__Parcubacteria	o__Candidatus_Adlerbacteria	f__Candidatus_Adlerbacteria	0.0110943	0	0.00554717
p__Bacteroidota	c__SJA-28	o__SJA-28	f__SJA-28	0.0110943	0	0.00554717
p__Acidobacteriota	c__Thermoanaerobaculia	o__Thermoanaerobaculales	f__Thermoanaerobaculaceae	0.0110943	0	0.00554717
p__Myxococcota	c__bacteriap25	o__bacteriap25	f__bacteriap25	0	0.00927794	0.00463897
p__Bacteroidota	c__Bacteroidia	o__Chitinophagales	f__37-13	0.00887548	0	0.00443774
p__Campilobacterota	c__Campylobacteria	o__Campylobacterales	f__Campylobacteraceae	0.00887548	0	0.00443774
p__Patescibacteria	c__Microgenomatia	o__Candidatus_Woesebacteria	f__Candidatus_Woesebacteria	0.00887548	0	0.00443774
p__Firmicutes	c__Clostridia	o__Lachnospirales	f__Lachnospiraceae	0	0.00463897	0.00231949
p__Patescibacteria	c__ABY1	o__Candidatus_Magasanikbacteria	f__Candidatus_Magasanikbacteria	0.00443774	0	0.00221887

## Sheet: Table S9
Phylum	Class	Order	Family	Genus	salivary_gland_relative_abundance	midgut_relative_abundance	Mean
p__Firmicutes	c__Bacilli	o__Lactobacillales	f__Streptococcaceae	g__Streptococcus	6.44768	55.3674	30.9075
p__Proteobacteria	c__Gammaproteobacteria	o__Pseudomonadales	f__Pseudomonadaceae	g__Pseudomonas	12.0295	6.37717	9.20331
p__Proteobacteria	c__Gammaproteobacteria	o__Pseudomonadales	f__Moraxellaceae	g__Acinetobacter	9.82578	3.89	6.85789
p__Actinobacteriota	c__Actinobacteria	o__Corynebacteriales	f__Corynebacteriaceae	g__Corynebacterium	4.38919	3.43503	3.91211
p__Firmicutes	c__Bacilli	o__Staphylococcales	f__Staphylococcaceae	g__Staphylococcus	4.45142	2.14594	3.29868
p__Proteobacteria	c__Gammaproteobacteria	o__Burkholderiales	f__Oxalobacteraceae	g__Massilia	2.80774	1.65559	2.23166
p__Actinobacteriota	c__Rubrobacteria	o__Rubrobacterales	f__Rubrobacteriaceae	g__Rubrobacter	4.29327	1.47107	2.88217
p__Proteobacteria	c__Gammaproteobacteria	o__Burkholderiales	f__Hydrogenophilaceae	g__Hydrogenophilus	2.77663	1.33711	2.05687
p__Proteobacteria	c__Gammaproteobacteria	o__Enterobacterales	f__Enterobacteriaceae	g__Escherichia-Shigella	2.55367	1.21578	1.88472
p__Actinobacteriota	c__Actinobacteria	o__Propionibacteriales	f__Propionibacteriaceae	g__Cutibacterium	3.99513	1.20567	2.6004
p__Firmicutes	c__Bacilli	o__Bacillales	f__Bacillaceae	g__Bacillus	1.86145	1.19556	1.52851
p__Firmicutes	c__Bacilli	o__Entomoplasmatales	f__Spiroplasmataceae	g__Spiroplasma	0	0.990825	0.495412
p__Firmicutes	c__Bacilli	o__Lactobacillales	f__Carnobacteriaceae	g__Atopostipes	0.547029	0.925107	0.736068
p__Proteobacteria	c__Gammaproteobacteria	o__Burkholderiales	f__Comamonadaceae	g__Diaphorobacter	1.70331	0.775978	1.23964
p__Proteobacteria	c__Gammaproteobacteria	o__Xanthomonadales	f__Xanthomonadaceae	g__Stenotrophomonas	1.58146	0.743119	1.16229
p__Firmicutes	c__Bacilli	o__Caldalkalibacillales	f__Caldalkalibacillaceae	g__Caldalkalibacillus	1.3248	0.684983	1.00489
p__Actinobacteriota	c__Actinobacteria	o__Propionibacteriales	f__Nocardioidaceae	g__Nocardioides	0.334439	0.545965	0.440202
p__Proteobacteria	c__Gammaproteobacteria	o__Xanthomonadales	f__Xanthomonadaceae	g__Thermomonas	1.51146	0.449915	0.980687
p__Firmicutes	c__Bacilli	o__Lactobacillales	f__Enterococcaceae	g__Enterococcus	1.25998	0.447388	0.853685
p__Actinobacteriota	c__Actinobacteria	o__Micrococcales	f__Micrococcaceae	g__Rothia	0.549621	0.417056	0.483339
p__Firmicutes	c__Negativicutes	o__Veillonellales-Selenomonadales	f__Veillonellaceae	g__Veillonella	0.108887	0.396835	0.252861
p__Firmicutes	c__Bacilli	o__Lactobacillales	f__Carnobacteriaceae	g__Atopococcus	1.51664	0.394308	0.955476
p__Proteobacteria	c__Gammaproteobacteria	o__Pasteurellales	f__Pasteurellaceae	g__Haemophilus	0.58851	0.386725	0.487617
p__Proteobacteria	c__Gammaproteobacteria	o__Burkholderiales	f__Comamonadaceae	g__Delftia	1.79923	0.371559	1.0854
p__Firmicutes	c__Bacilli	o__Lactobacillales	f__Lactobacillaceae	g__Lactobacillus	0.383698	0.366504	0.375101
p__Patescibacteria	c__Parcubacteria	o__Candidatus_Nomurabacteria	f__Candidatus_Nomurabacteria	g__Candidatus_Nomurabacteria	0.36555	0.341228	0.353389
p__Firmicutes	c__Bacilli	o__Bacillales	f__Bacillaceae	g__Geobacillus	1.24443	0.305841	0.775134
p__Proteobacteria	c__Gammaproteobacteria	o__Burkholderiales	f__Comamonadaceae	g__Comamonas	1.10184	0.28562	0.693728
p__Bacteroidota	c__Bacteroidia	o__Flavobacteriales	f__Weeksellaceae	g__Chryseobacterium	0.777766	0.272982	0.525374
p__Bacteroidota	c__Bacteroidia	o__Flavobacteriales	f__Flavobacteriaceae	g__Flavobacterium	0.565177	0.262872	0.414024
p__Actinobacteriota	c__Actinobacteria	o__Bifidobacteriales	f__Bifidobacteriaceae	g__Bifidobacterium	0.60925	0.260344	0.434797
p__Proteobacteria	c__Gammaproteobacteria	o__Burkholderiales	f__Alcaligenaceae	g__Achromobacter	0.505548	0.257817	0.381682
p__Bdellovibrionota	c__Bdellovibrionia	o__Bdellovibrionales	f__Bdellovibrionaceae	g__Bdellovibrio	0.238515	0.257817	0.248166
p__Proteobacteria	c__Alphaproteobacteria	o__Rhizobiales	f__Beijerinckiaceae	g__Methylobacterium-Methylorubrum	0.572954	0.237596	0.405275
p__Actinobacteriota	c__Actinobacteria	o__Micromonosporales	f__Micromonosporaceae	g__Micromonospora	0.637768	0.232541	0.435154
p__Chloroflexi	c__Chloroflexia	o__Thermomicrobiales	f__JG30-KF-CM45	g__JG30-KF-CM45	0.292959	0.22243	0.257694
p__Actinobacteriota	c__Actinobacteria	o__Actinomycetales	f__Actinomycetaceae	g__Actinomyces	0.311107	0.219902	0.265504
p__Patescibacteria	c__Parcubacteria	o__Candidatus_Yonathbacteria	f__Candidatus_Yonathbacteria	g__Candidatus_Yonathbacteria	0.0596287	0.217375	0.138502
p__Verrucomicrobiota	c__Verrucomicrobiae	o__Verrucomicrobiales	f__Rubritaleaceae	g__Luteolibacter	0.601473	0.209792	0.405632
p__Proteobacteria	c__Gammaproteobacteria	o__Xanthomonadales	f__Xanthomonadaceae	g__Xanthomonas	0.176294	0.192099	0.184196
p__Actinobacteriota	c__Actinobacteria	o__Micrococcales	f__Brevibacteriaceae	g__Brevibacterium	0	0.176933	0.0884665
p__Actinobacteriota	c__Actinobacteria	o__Micrococcales	f__Dermabacteraceae	g__Brachybacterium	0	0.171878	0.0859389
p__Proteobacteria	c__Gammaproteobacteria	o__Burkholderiales	f__Comamonadaceae	g__Ottowia	0.202219	0.161767	0.181993
p__Spirochaetota	c__Spirochaetia	o__Spirochaetales	f__Spirochaetaceae	g__Spirochaeta_2	0	0.156712	0.078356
p__Bacteroidota	c__Bacteroidia	o__Flavobacteriales	f__Weeksellaceae	g__Cloacibacterium	0.069999	0.154184	0.112092
p__Verrucomicrobiota	c__Verrucomicrobiae	o__Chthoniobacterales	f__Chthoniobacteraceae	g__Chthoniobacter	0.197034	0.151657	0.174345
p__Bacteroidota	c__Bacteroidia	o__Chitinophagales	f__Chitinophagaceae	g__Chitinophaga	0.00518511	0.151657	0.078421
p__Firmicutes	c__Bacilli	o__Lactobacillales	f__Aerococcaceae	g__Aerococcus	0.396661	0.149129	0.272895
p__Proteobacteria	c__Gammaproteobacteria	o__Oceanospirillales	f__Halomonadaceae	g__Halomonas	0.383698	0.149129	0.266414
p__Fusobacteriota	c__Fusobacteriia	o__Fusobacteriales	f__Leptotrichiaceae	g__Leptotrichia	0.0285181	0.149129	0.0888237
p__Actinobacteriota	c__Actinobacteria	o__Micrococcales	f__Intrasporangiaceae	g__Ornithinimicrobium	0	0.146602	0.0733008
p__Firmicutes	c__Clostridia	o__Peptostreptococcales-Tissierellales	f__Peptostreptococcaceae	g__Proteocatella	0	0.144074	0.072037
p__Desulfobacterota	c__Desulfovibrionia	o__Desulfovibrionales	f__Desulfovibrionaceae	g__Bilophila	0	0.141546	0.0707732
p__Firmicutes	c__Bacilli	o__Bacillales	f__Planococcaceae	g__Chryseomicrobium	0	0.141546	0.0707732
p__Patescibacteria	c__Saccharimonadia	o__Saccharimonadales	f__LWQ8	g__LWQ8	0.308514	0.139019	0.223766
p__Firmicutes	c__Negativicutes	o__Veillonellales-Selenomonadales	f__uncultured	g__uncultured	0.178886	0.136491	0.157689
p__Actinobacteriota	c__Actinobacteria	o__Corynebacteriales	f__Dietziaceae	g__Dietzia	0.139998	0.131436	0.135717
p__Proteobacteria	c__Gammaproteobacteria	o__Enterobacterales	f__Enterobacteriaceae	g__Klebsiella	0.0725915	0.131436	0.102014
p__Chloroflexi	c__Chloroflexia	o__Chloroflexales	f__Roseiflexaceae	g__uncultured	0.256663	0.121325	0.188994
p__Bacteroidota	c__Bacteroidia	o__Bacteroidales	f__Porphyromonadaceae	g__Porphyromonas	0.14259	0.118798	0.130694
p__Firmicutes	c__Clostridia	o__Clostridiales	f__Clostridiaceae	g__Clostridium_sensu_stricto_1	0	0.111215	0.0556075
p__Verrucomicrobiota	c__Verrucomicrobiae	o__Verrucomicrobiales	f__Verrucomicrobiaceae	g__uncultured	0.285181	0.108687	0.196934
p__Proteobacteria	c__Gammaproteobacteria	o__Burkholderiales	f__Comamonadaceae	g__Pelomonas	0	0.108687	0.0543437
p__Chloroflexi	c__Chloroflexia	o__Kallotenuales	f__Kallotenuaceae	g__Kallotenue	0	0.10616	0.0530799
p__Bacteroidota	c__Bacteroidia	o__Sphingobacteriales	f__Sphingobacteriaceae	g__Mucilaginibacter	0	0.103632	0.0518161
p__Actinobacteriota	c__Thermoleophilia	o__Solirubrobacterales	f__Solirubrobacteraceae	g__Conexibacter	0	0.101105	0.0505523
p__Firmicutes	c__Bacilli	o__Staphylococcales	f__Gemellaceae	g__Gemella	0.23333	0.098577	0.165953
p__Planctomycetota	c__vadinHA49	o__vadinHA49	f__vadinHA49	g__vadinHA49	0	0.098577	0.0492885
p__Bacteroidota	c__Bacteroidia	o__Sphingobacteriales	f__Sphingobacteriaceae	g__Pedobacter	0.523696	0.0960493	0.309873
p__Acidobacteriota	c__Acidobacteriae	o__Acidobacteriales	f__uncultured	g__uncultured	0.069999	0.0960493	0.0830242
p__Acidobacteriota	c__Acidobacteriae	o__Bryobacterales	f__Bryobacteraceae	g__Bryobacter	0	0.0960493	0.0480247
p__Firmicutes	c__Bacilli	o__Bacillales	f__Planococcaceae	g__Domibacillus	0	0.0960493	0.0480247
p__Chloroflexi	c__Chloroflexia	o__Chloroflexales	f__Herpetosiphonaceae	g__Herpetosiphon	0	0.0960493	0.0480247
p__Firmicutes	c__Bacilli	o__Lactobacillales	f__Carnobacteriaceae	g__Dolosigranulum	0.194442	0.0935217	0.143982
p__Actinobacteriota	c__Actinobacteria	o__Propionibacteriales	f__Nocardioidaceae	g__Marmoricola	0.106295	0.0935217	0.0999082
p__Proteobacteria	c__Alphaproteobacteria	o__Rhizobiales	f__Rhizobiaceae	g__Allorhizobium-Neorhizobium-Pararhizobium-Rhizobium	0	0.0935217	0.0467609
p__Bacteroidota	c__Bacteroidia	o__Chitinophagales	f__Chitinophagaceae	g__Taibaiella	0	0.0935217	0.0467609
p__Actinobacteriota	c__Coriobacteriia	o__Coriobacteriales	f__Atopobiaceae	g__Atopobium	0.116665	0.0909941	0.10383
p__Firmicutes	c__Bacilli	o__Lactobacillales	f__Carnobacteriaceae	g__Granulicatella	0.0751841	0.0909941	0.0830891
p__Planctomycetota	c__Planctomycetes	o__Gemmatales	f__Gemmataceae	g__Gemmata	0.0285181	0.0909941	0.0597561
p__Proteobacteria	c__Gammaproteobacteria	o__Burkholderiales	f__Neisseriaceae	g__uncultured	0	0.0909941	0.0454971
p__Proteobacteria	c__Gammaproteobacteria	o__Burkholderiales	f__Comamonadaceae	g__Tepidimonas	0.259255	0.0884665	0.173861
p__Firmicutes	c__Negativicutes	o__Veillonellales-Selenomonadales	f__Selenomonadaceae	g__Selenomonas	0.215182	0.0884665	0.151824
p__Proteobacteria	c__Gammaproteobacteria	o__Burkholderiales	f__Comamonadaceae	g__Schlegelella	0.0959245	0.0884665	0.0921955
p__Bacteroidota	c__Bacteroidia	o__Bacteroidales	f__Paludibacteraceae	g__F0058	0.0155553	0.0884665	0.0520109
p__Actinobacteriota	c__Actinobacteria	o__Corynebacteriales	f__Mycobacteriaceae	g__Mycobacterium	0.106295	0.0859389	0.0961168
p__Nitrospirota	c__Nitrospiria	o__Nitrospirales	f__Nitrospiraceae	g__Nitrospira	0	0.0859389	0.0429694
p__Proteobacteria	c__Gammaproteobacteria	o__Burkholderiales	f__Comamonadaceae	g__Ramlibacter	0	0.0859389	0.0429694
p__Patescibacteria	c__Saccharimonadia	o__Saccharimonadales	f__Saccharimonadales	g__Saccharimonadales	0.461475	0.0834113	0.272443
p__Proteobacteria	c__Gammaproteobacteria	o__Burkholderiales	f__Comamonadaceae	g__Aquabacterium	0	0.0834113	0.0417056
p__Firmicutes	c__Bacilli	o__Exiguobacterales	f__Exiguobacteraceae	g__Exiguobacterium	0	0.0834113	0.0417056
p__Myxococcota	c__Polyangia	o__Nannocystales	f__Nannocystaceae	g__Nannocystis	0.11148	0.0808837	0.0961817
p__Chloroflexi	c__Chloroflexia	o__Chloroflexales	f__Chloroflexaceae	g__Candidatus_Chloroploca	0	0.0808837	0.0404418
p__Firmicutes	c__Bacilli	o__Erysipelotrichales	f__Erysipelotrichaceae	g__Turicibacter	0	0.0808837	0.0404418
p__Proteobacteria	c__Gammaproteobacteria	o__Burkholderiales	f__Comamonadaceae	g__Variovorax	0	0.078356	0.039178
p__Patescibacteria	c__Parcubacteria	o__Candidatus_Lloydbacteria	f__Candidatus_Lloydbacteria	g__Candidatus_Lloydbacteria	0.0311107	0.0758284	0.0534695
p__Bacteroidota	c__Bacteroidia	o__Sphingobacteriales	f__NS11-12_marine_group	g__NS11-12_marine_group	0.023333	0.0758284	0.0495807
p__Firmicutes	c__Clostridia	o__Thermincolales	f__Thermincolaceae	g__Thermincola	0	0.0758284	0.0379142
p__Patescibacteria	c__Parcubacteria	o__Candidatus_Kaiserbacteria	f__Candidatus_Kaiserbacteria	g__Candidatus_Kaiserbacteria	0.342217	0.0733008	0.207759
p__Actinobacteriota	c__Actinobacteria	o__Micrococcales	f__Micrococcaceae	g__Renibacterium	0.147776	0.0707732	0.109274
p__Bacteroidota	c__Bacteroidia	o__Flavobacteriales	f__Flavobacteriaceae	g__Capnocytophaga	0	0.0707732	0.0353866
p__Bacteroidota	c__Bacteroidia	o__Bacteroidales	f__Prevotellaceae	g__Alloprevotella	0.0181479	0.0682456	0.0431967
p__Verrucomicrobiota	c__Verrucomicrobiae	o__Verrucomicrobiales	f__Verrucomicrobiaceae	g__Prosthecobacter	0	0.0682456	0.0341228
p__Proteobacteria	c__Alphaproteobacteria	o__Tistrellales	f__Geminicoccaceae	g__Candidatus_Alysiosphaera	0	0.065718	0.032859
p__Firmicutes	c__Clostridia	o__Clostridiales	f__Clostridiaceae	g__Clostridium_sensu_stricto_11	0	0.065718	0.032859
p__Chloroflexi	c__Anaerolineae	o__Anaerolineales	f__Anaerolineaceae	g__uncultured	0	0.065718	0.032859
p__Proteobacteria	c__Gammaproteobacteria	o__Burkholderiales	f__Burkholderiaceae	g__Polynucleobacter	0.0985171	0.0631904	0.0808537
p__Planctomycetota	c__Planctomycetes	o__Pirellulales	f__Pirellulaceae	g__Pirellula	0.0803692	0.0631904	0.0717798
p__Firmicutes	c__Thermincolia	o__Carboxydocellales	f__Carboxydocellaceae	g__Carboxydocella	0.0777766	0.0631904	0.0704835
p__Actinobacteriota	c__Actinobacteria	o__Corynebacteriales	f__Corynebacteriaceae	g__Turicella	0	0.0631904	0.0315952
p__Planctomycetota	c__Planctomycetes	o__Gemmatales	f__Gemmataceae	g__Fimbriiglobus	0.189256	0.0606627	0.12496
p__Firmicutes	c__Bacilli	o__Lactobacillales	f__Leuconostocaceae	g__Leuconostoc	0.12185	0.0606627	0.0912564
p__Proteobacteria	c__Alphaproteobacteria	o__Rickettsiales	f__Rickettsiaceae	g__Candidatus_Megaira	0.0803692	0.0606627	0.070516
p__Verrucomicrobiota	c__Omnitrophia	o__Omnitrophales	f__Omnitrophaceae	g__Candidatus_Omnitrophus	0	0.0606627	0.0303314
p__Proteobacteria	c__Gammaproteobacteria	o__Burkholderiales	f__Alcaligenaceae	g__Verticiella	0	0.0606627	0.0303314
p__Fusobacteriota	c__Fusobacteriia	o__Fusobacteriales	f__Fusobacteriaceae	g__Fusobacterium	0.256663	0.0581351	0.157399
p__Acidobacteriota	c__Vicinamibacteria	o__Vicinamibacterales	f__Vicinamibacteraceae	g__Vicinamibacteraceae	0.22296	0.0581351	0.140547
p__Acidobacteriota	c__Blastocatellia	o__11-24	f__11-24	g__11-24	0.14259	0.0581351	0.100363
p__Proteobacteria	c__Alphaproteobacteria	o__Acetobacterales	f__Acetobacteraceae	g__Roseomonas	0	0.0581351	0.0290676
p__Firmicutes	c__Clostridia	o__Peptostreptococcales-Tissierellales	f__Peptostreptococcales-Tissierellales	g__Anaerococcus	0.394068	0.0556075	0.224838
p__Desulfobacterota	c__Desulfovibrionia	o__Desulfovibrionales	f__Desulfohalobiaceae	g__Desulfovermiculus	0	0.0556075	0.0278038
p__Myxococcota	c__Polyangia	o__Polyangiales	f__Phaselicystidaceae	g__Phaselicystis	0	0.0556075	0.0278038
p__Patescibacteria	c__Parcubacteria	o__Parcubacteria	f__Parcubacteria	g__Parcubacteria	0.443327	0.0530799	0.248203
p__Bacteroidota	c__Bacteroidia	o__Chitinophagales	f__Chitinophagaceae	g__Ferruginibacter	0.103702	0.0505523	0.0771272
p__Firmicutes	c__Clostridia	o__Peptostreptococcales-Tissierellales	f__Peptostreptococcales-Tissierellales	g__Parvimonas	0.0337032	0.0505523	0.0421277
p__Firmicutes	c__Bacilli	o__Lactobacillales	f__Aerococcaceae	g__Abiotrophia	0	0.0505523	0.0252761
p__Bacteroidota	c__Bacteroidia	o__Chitinophagales	f__Chitinophagaceae	g__Rurimicrobium	0	0.0505523	0.0252761
p__Patescibacteria	c__Gracilibacteria	o__Gracilibacteria	f__Gracilibacteria	g__Gracilibacteria	0.0388883	0.0480247	0.0434565
p__Actinobacteriota	c__Actinobacteria	o__Micrococcales	f__Intrasporangiaceae	g__Arsenicicoccus	0	0.0480247	0.0240123
p__Firmicutes	c__Bacilli	o__Lactobacillales	f__Aerococcaceae	g__Facklamia	0	0.0480247	0.0240123
p__Patescibacteria	c__Gracilibacteria	o__Absconditabacteriales_(SR1)	f__Absconditabacteriales_(SR1)	g__Absconditabacteriales_(SR1)	0.069999	0.0429694	0.0564842
p__Actinobacteriota	c__Thermoleophilia	o__Solirubrobacterales	f__67-14	g__67-14	0	0.0429694	0.0214847
p__Proteobacteria	c__Gammaproteobacteria	o__Pasteurellales	f__Pasteurellaceae	g__Aggregatibacter	0	0.0429694	0.0214847
p__Acidobacteriota	c__Acidobacteriae	o__Acidobacteriales	f__Koribacteraceae	g__Candidatus_Koribacter	0	0.0429694	0.0214847
p__Actinobacteriota	c__Acidimicrobiia	o__IMCC26256	f__IMCC26256	g__IMCC26256	0.12185	0.0404418	0.0811459
p__Patescibacteria	c__ABY1	o__Candidatus_Falkowbacteria	f__Candidatus_Falkowbacteria	g__Candidatus_Falkowbacteria	0.0985171	0.0404418	0.0694794
p__Firmicutes	c__Bacilli	o__Thermoactinomycetales	f__Thermoactinomycetaceae	g__Laceyella	0	0.0404418	0.0202209
p__Bacteroidota	c__Bacteroidia	o__Sphingobacteriales	f__Sphingobacteriaceae	g__Sphingobacterium	0.212589	0.0379142	0.125252
p__Patescibacteria	c__Saccharimonadia	o__Saccharimonadales	f__Saccharimonadaceae	g__Saccharimonadaceae	0.0751841	0.0379142	0.0565491
p__Chloroflexi	c__Anaerolineae	o__Caldilineales	f__Caldilineaceae	g__uncultured	0.134813	0.0353866	0.0850997
p__Firmicutes	c__Clostridia	o__Peptostreptococcales-Tissierellales	f__Peptostreptococcales-Tissierellales	g__Peptoniphilus	0.069999	0.0353866	0.0526928
p__Bacteroidota	c__Bacteroidia	o__Bacteroidales	f__Prevotellaceae	g__Prevotella	0.14259	0.032859	0.0877247
p__Acidobacteriota	c__Blastocatellia	o__Pyrinomonadales	f__Pyrinomonadaceae	g__RB41	0	0.0278038	0.0139019
p__Planctomycetota	c__Planctomycetes	o__Isosphaerales	f__Isosphaeraceae	g__uncultured	0	0.0278038	0.0139019
p__Actinobacteriota	c__Acidimicrobiia	o__Microtrichales	f__Ilumatobacteraceae	g__CL500-29_marine_group	0	0.0252761	0.0126381
p__Firmicutes	c__Clostridia	o__Clostridiales	f__Clostridiaceae	g__Clostridium_sensu_stricto_5	0	0.0252761	0.0126381
p__Verrucomicrobiota	c__Chlamydiae	o__Chlamydiales	f__Parachlamydiaceae	g__Neochlamydia	0	0.0252761	0.0126381
p__Acidobacteriota	c__Acidobacteriae	o__Acidobacteriae	f__Acidobacteriae	g__Paludibaculum	0.158146	0.0202209	0.0891834
p__Proteobacteria	c__Gammaproteobacteria	o__Legionellales	f__Legionellaceae	g__Legionella	0	0.0176933	0.00884665
p__Planctomycetota	c__Planctomycetes	o__Pirellulales	f__Pirellulaceae	g__uncultured	0	0.0176933	0.00884665
p__Spirochaetota	c__Spirochaetia	o__Spirochaetales	f__Spirochaetaceae	g__Treponema	0.0155553	0.0126381	0.0140967
p__Patescibacteria	c__Parcubacteria	o__Candidatus_Vogelbacteria	f__Candidatus_Vogelbacteria	g__Candidatus_Vogelbacteria	0	0.0126381	0.00631904
p__Bacteroidota	c__Bacteroidia	o__Chitinophagales	f__Chitinophagaceae	g__Flaviaesturariibacter	0	0.0126381	0.00631904
p__Chloroflexi	c__Dehalococcoidia	o__S085	f__S085	g__S085	0	0.0126381	0.00631904
p__Myxococcota	c__bacteriap25	o__bacteriap25	f__bacteriap25	g__bacteriap25	0	0.0101105	0.00505523
p__Proteobacteria	c__Gammaproteobacteria	o__Burkholderiales	f__Neisseriaceae	g__Eikenella	0	0.0101105	0.00505523
p__Firmicutes	c__Clostridia	o__Lachnospirales	f__Lachnospiraceae	g__Lachnospiraceae_FE2018_group	0	0.00505523	0.00252761
p__Firmicutes	c__Clostridia	o__Oscillospirales	f__Ruminococcaceae	g__uncultured	0.235922	0.00252761	0.119225
p__Proteobacteria	c__Alphaproteobacteria	o__Acetobacterales	f__Acetobacteraceae	g__Asaia	0.7311	0	0.36555
p__Proteobacteria	c__Gammaproteobacteria	o__Burkholderiales	f__Neisseriaceae	g__Neisseria	0.484808	0	0.242404
p__Proteobacteria	c__Gammaproteobacteria	o__Pseudomonadales	f__Moraxellaceae	g__Enhydrobacter	0.458882	0	0.229441
p__Proteobacteria	c__Alphaproteobacteria	o__Sphingomonadales	f__Sphingomonadaceae	g__Sphingomonas	0.438142	0	0.219071
p__Proteobacteria	c__Gammaproteobacteria	o__Enterobacterales	f__Enterobacteriaceae	g__Shimwellia	0.391476	0	0.195738
p__Firmicutes	c__Bacilli	o__Aneurinibacillales	f__Aneurinibacillaceae	g__Aneurinibacillus	0.36555	0	0.182775
p__Proteobacteria	c__Gammaproteobacteria	o__Pseudomonadales	f__Moraxellaceae	g__Moraxella	0.298144	0	0.149072
p__Proteobacteria	c__Gammaproteobacteria	o__Pasteurellales	f__Pasteurellaceae	g__Actinobacillus	0.274811	0	0.137405
p__Firmicutes	c__Bacilli	o__Lactobacillales	f__Enterococcaceae	g__Tetragenococcus	0.261848	0	0.130924
p__Firmicutes	c__Clostridia	o__Peptostreptococcales-Tissierellales	f__Peptostreptococcales-Tissierellales	g__Finegoldia	0.251478	0	0.125739
p__Patescibacteria	c__Berkelbacteria	o__Berkelbacteria	f__Berkelbacteria	g__Berkelbacteria	0.246293	0	0.123146
p__Firmicutes	c__Bacilli	o__Staphylococcales	f__Staphylococcaceae	g__Macrococcus	0.238515	0	0.119257
p__Verrucomicrobiota	c__Verrucomicrobiae	o__Pedosphaerales	f__Pedosphaeraceae	g__DEV114	0.235922	0	0.117961
p__Firmicutes	c__Bacilli	o__Alicyclobacillales	f__Alicyclobacillaceae	g__Tumebacillus	0.235922	0	0.117961
p__Proteobacteria	c__Gammaproteobacteria	o__Burkholderiales	f__Burkholderiaceae	g__Lautropia	0.22296	0	0.11148
p__Proteobacteria	c__Alphaproteobacteria	o__Rhodobacterales	f__Rhodobacteraceae	g__Paracoccus	0.22296	0	0.11148
p__Firmicutes	c__Bacilli	o__Lactobacillales	f__Aerococcaceae	g__Globicatella	0.215182	0	0.107591
p__Actinobacteriota	c__Actinobacteria	o__Streptomycetales	f__Streptomycetaceae	g__Streptomyces	0.212589	0	0.106295
p__Deinococcota	c__Deinococci	o__Deinococcales	f__Deinococcaceae	g__Deinococcus	0.207404	0	0.103702
p__Firmicutes	c__Clostridia	o__Peptostreptococcales-Tissierellales	f__Peptostreptococcaceae	g__Peptostreptococcus	0.207404	0	0.103702
p__Firmicutes	c__Negativicutes	o__Veillonellales-Selenomonadales	f__Veillonellaceae	g__Megasphaera	0.202219	0	0.10111
p__Chloroflexi	c__Anaerolineae	o__Ardenticatenales	f__Ardenticatenaceae	g__uncultured	0.199627	0	0.0998133
p__Firmicutes	c__Clostridia	o__Peptococcales	f__Peptococcaceae	g__Peptococcus	0.184071	0	0.0920357
p__Firmicutes	c__Bacilli	o__Paenibacillales	f__Paenibacillaceae	g__Paenibacillus	0.181479	0	0.0907394
p__Campilobacterota	c__Campylobacteria	o__Campylobacterales	f__Helicobacteraceae	g__Wolinella	0.181479	0	0.0907394
p__Proteobacteria	c__Alphaproteobacteria	o__Rhizobiales	f__Hyphomicrobiaceae	g__Hyphomicrobium	0.171109	0	0.0855543
p__Firmicutes	c__Bacilli	o__Lactobacillales	f__Streptococcaceae	g__Lactococcus	0.171109	0	0.0855543
p__Verrucomicrobiota	c__Chlamydiae	o__Chlamydiales	f__cvE6	g__cvE6	0.150368	0	0.0751841
p__Chloroflexi	c__Anaerolineae	o__SBR1031	f__SBR1031	g__SBR1031	0.150368	0	0.0751841
p__Proteobacteria	c__Gammaproteobacteria	o__Cardiobacteriales	f__Cardiobacteriaceae	g__Cardiobacterium	0.145183	0	0.0725915
p__Firmicutes	c__Bacilli	o__Lactobacillales	f__Carnobacteriaceae	g__Alloiococcus	0.137405	0	0.0687027
p__Proteobacteria	c__Alphaproteobacteria	o__Rhizobiales	f__Xanthobacteraceae	g__Bradyrhizobium	0.137405	0	0.0687027
p__Patescibacteria	c__Parcubacteria	o__Candidatus_Zambryskibacteria	f__Candidatus_Zambryskibacteria	g__Candidatus_Zambryskibacteria	0.134813	0	0.0674064
p__Proteobacteria	c__Gammaproteobacteria	o__Enterobacterales	f__Enterobacteriaceae	g__Enterobacter	0.134813	0	0.0674064
p__Bacteroidota	c__Bacteroidia	o__Chitinophagales	f__uncultured	g__uncultured	0.134813	0	0.0674064
p__Actinobacteriota	c__Actinobacteria	o__Micrococcales	f__Micrococcaceae	g__Kocuria	0.13222	0	0.0661101
p__Proteobacteria	c__Gammaproteobacteria	o__Alteromonadales	f__Alteromonadaceae	g__Alishewanella	0.129628	0	0.0648139
p__Proteobacteria	c__Gammaproteobacteria	o__Burkholderiales	f__Rhodocyclaceae	g__Azospira	0.129628	0	0.0648139
p__Patescibacteria	c__Saccharimonadia	o__Saccharimonadales	f__Saccharimonadaceae	g__TM7a	0.129628	0	0.0648139
p__Patescibacteria	c__Saccharimonadia	o__Saccharimonadales	f__WWH38	g__WWH38	0.127035	0	0.0635176
p__Bdellovibrionota	c__Bdellovibrionia	o__Bacteriovoracales	f__Bacteriovoracaceae	g__Bacteriovorax	0.124443	0	0.0622213
p__Proteobacteria	c__Alphaproteobacteria	o__Rhizobiales	f__Devosiaceae	g__Devosia	0.124443	0	0.0622213
p__Proteobacteria	c__Gammaproteobacteria	o__Oceanospirillales	f__Alcanivoracaceae1	g__Alcanivorax	0.12185	0	0.060925
p__Actinobacteriota	c__Actinobacteria	o__Pseudonocardiales	f__Pseudonocardiaceae	g__Actinomycetospora	0.119257	0	0.0596287
p__Firmicutes	c__Bacilli	o__Bacillales	f__Bacillaceae	g__Anoxybacillus	0.119257	0	0.0596287
p__Firmicutes	c__Desulfitobacteriia	o__Desulfitobacteriales	f__Desulfitobacteriaceae	g__Desulfosporosinus	0.119257	0	0.0596287
p__Bacteroidota	c__Bacteroidia	o__Cytophagales	f__MWH-CFBk5	g__MWH-CFBk5	0.119257	0	0.0596287
p__Proteobacteria	c__Gammaproteobacteria	o__Burkholderiales	f__Comamonadaceae	g__Inhella	0.114072	0	0.0570362
p__Actinobacteriota	c__Actinobacteria	o__Micrococcales	f__Dermacoccaceae	g__Dermacoccus	0.108887	0	0.0544436
p__Proteobacteria	c__Gammaproteobacteria	o__Burkholderiales	f__Burkholderiaceae	g__Ralstonia	0.108887	0	0.0544436
p__Bacteroidota	c__Bacteroidia	o__Chitinophagales	f__Chitinophagaceae	g__Flavisolibacter	0.103702	0	0.0518511
p__Patescibacteria	c__Parcubacteria	o__Candidatus_Moranbacteria	f__Candidatus_Moranbacteria	g__Candidatus_Moranbacteria	0.10111	0	0.0505548
p__Firmicutes	c__Bacilli	o__Lactobacillales	f__Carnobacteriaceae	g__Marinilactibacillus	0.0959245	0	0.0479623
p__Actinobacteriota	c__Actinobacteria	o__Micrococcales	f__Micrococcaceae	g__Nesterenkonia	0.0959245	0	0.0479623
p__Myxococcota	c__Polyangia	o__mle1-27	f__mle1-27	g__mle1-27	0.093332	0	0.046666
p__Proteobacteria	c__Alphaproteobacteria	o__Sphingomonadales	f__Sphingomonadaceae	g__Novosphingobium	0.093332	0	0.046666
p__Deinococcota	c__Deinococci	o__Thermales	f__Thermaceae	g__Thermus	0.093332	0	0.046666
p__Proteobacteria	c__Gammaproteobacteria	o__Alteromonadales	f__uncultured	g__uncultured	0.093332	0	0.046666
p__Proteobacteria	c__Gammaproteobacteria	o__PLTA13	f__PLTA13	g__PLTA13	0.0907394	0	0.0453697
p__Bacteroidota	c__Bacteroidia	o__Cytophagales	f__Microscillaceae	g__uncultured	0.0881468	0	0.0440734
p__Proteobacteria	c__Gammaproteobacteria	o__Enterobacterales	f__Pectobacteriaceae	g__Pectobacterium	0.0855543	0	0.0427771
p__Firmicutes	c__Bacilli	o__Bacillales	f__Planococcaceae	g__Sporosarcina	0.0855543	0	0.0427771
p__Proteobacteria	c__Gammaproteobacteria	o__Burkholderiales	f__Nitrosomonadaceae	g__Ellin6067	0.0829617	0	0.0414809
p__Actinobacteriota	c__Actinobacteria	o__Pseudonocardiales	f__Pseudonocardiaceae	g__Pseudonocardia	0.0829617	0	0.0414809
p__Proteobacteria	c__Gammaproteobacteria	o__Vibrionales	f__Vibrionaceae	g__Vibrio	0.0829617	0	0.0414809
p__Bacteroidota	c__Bacteroidia	o__Bacteroidales	f__Dysgonomonadaceae	g__Proteiniphilum	0.0803692	0	0.0401846
p__Firmicutes	c__Clostridia	o__Oscillospirales	f__UCG-010	g__UCG-010	0.0803692	0	0.0401846
p__Proteobacteria	c__Gammaproteobacteria	o__Burkholderiales	f__Burkholderiaceae	g__Cupriavidus	0.0777766	0	0.0388883
p__Actinobacteriota	c__Acidimicrobiia	o__Microtrichales	f__Ilumatobacteraceae	g__Ilumatobacter	0.0777766	0	0.0388883
p__Proteobacteria	c__Gammaproteobacteria	o__Burkholderiales	f__Alcaligenaceae	g__Bordetella	0.0751841	0	0.037592
p__Bacteroidota	c__Bacteroidia	o__Chitinophagales	f__Saprospiraceae	g__uncultured	0.0751841	0	0.037592
p__Bacteroidota	c__Bacteroidia	o__Sphingobacteriales	f__env.OPS_17	g__env.OPS_17	0.069999	0	0.0349995
p__Firmicutes	c__Bacilli	o__Acholeplasmatales	f__Acholeplasmataceae	g__Acholeplasma	0.0648139	0	0.0324069
p__Myxococcota	c__Myxococcia	o__Myxococcales	f__Myxococcaceae	g__P3OB-42	0.0648139	0	0.0324069
p__Verrucomicrobiota	c__Verrucomicrobiae	o__Verrucomicrobiales	f__Verrucomicrobiaceae	g__Brevifollis	0.0622213	0	0.0311107
p__Verrucomicrobiota	c__Verrucomicrobiae	o__Pedosphaerales	f__Pedosphaeraceae	g__SH3-11	0.0596287	0	0.0298144
p__Bacteroidota	c__Bacteroidia	o__Sphingobacteriales	f__Sphingobacteriaceae	g__Solitalea	0.0596287	0	0.0298144
p__Proteobacteria	c__Gammaproteobacteria	o__Xanthomonadales	f__Xanthomonadaceae	g__Arenimonas	0.0570362	0	0.0285181
p__Firmicutes	c__Bacilli	o__Staphylococcales	f__Staphylococcaceae	g__Jeotgalicoccus	0.0570362	0	0.0285181
p__Myxococcota	c__Polyangia	o__Polyangiales	f__Sandaracinaceae	g__uncultured	0.0570362	0	0.0285181
p__Proteobacteria	c__Gammaproteobacteria	o__Burkholderiales	f__Comamonadaceae	g__Giesbergeria	0.0544436	0	0.0272218
p__Proteobacteria	c__Gammaproteobacteria	o__Burkholderiales	f__Comamonadaceae	g__Piscinibacter	0.0544436	0	0.0272218
p__Firmicutes	c__Clostridia	o__Peptostreptococcales-Tissierellales	f__Peptostreptococcaceae	g__Acetoanaerobium	0.0518511	0	0.0259255
p__Patescibacteria	c__Gracilibacteria	o__Candidatus_Abawacabacteria	f__Candidatus_Abawacabacteria	g__Candidatus_Abawacabacteria	0.0518511	0	0.0259255
p__Proteobacteria	c__Gammaproteobacteria	o__Aeromonadales	f__Aeromonadaceae	g__Aeromonas	0.0492585	0	0.0246293
p__Patescibacteria	c__Parcubacteria	o__Candidatus_Yanofskybacteria	f__Candidatus_Yanofskybacteria	g__Candidatus_Yanofskybacteria	0.0492585	0	0.0246293
p__Proteobacteria	c__Gammaproteobacteria	o__Burkholderiales	f__Methylophilaceae	g__MM1	0.046666	0	0.023333
p__Bacteroidota	c__Bacteroidia	o__Chitinophagales	f__Chitinophagaceae	g__Parasediminibacterium	0.046666	0	0.023333
p__Verrucomicrobiota	c__Chlamydiae	o__Chlamydiales	f__Simkaniaceae	g__uncultured	0.046666	0	0.023333
p__Bacteroidota	c__Bacteroidia	o__Cytophagales	f__Spirosomaceae	g__Lacihabitans	0.0440734	0	0.0220367
p__Verrucomicrobiota	c__Omnitrophia	o__Omnitrophales	f__Omnitrophales	g__Omnitrophales	0.0414809	0	0.0207404
p__Planctomycetota	c__Planctomycetes	o__Gemmatales	f__Gemmataceae	g__uncultured	0.0414809	0	0.0207404
p__Proteobacteria	c__Gammaproteobacteria	o__Alteromonadales	f__Alteromonadaceae	g__Rheinheimera	0.0388883	0	0.0194442
p__Actinobacteriota	c__Actinobacteria	o__Actinomycetales	f__Actinomycetaceae	g__Mobiluncus	0.0362958	0	0.0181479
p__Proteobacteria	c__Gammaproteobacteria	o__Alteromonadales	f__Shewanellaceae	g__Shewanella	0.0362958	0	0.0181479
p__Firmicutes	c__Syntrophomonadia	o__Syntrophomonadales	f__Syntrophomonadaceae	g__Syntrophomonas	0.0337032	0	0.0168516
p__Patescibacteria	c__Gracilibacteria	o__Candidatus_Peregrinibacteria	f__Candidatus_Peregrinibacteria	g__Candidatus_Peregrinibacteria	0.0311107	0	0.0155553
p__Myxococcota	c__Polyangia	o__Polyangiales	f__Polyangiaceae	g__Pajaroellobacter	0.0259255	0	0.0129628
p__Patescibacteria	c__Gracilibacteria	o__Candidatus_Peribacteria	f__Candidatus_Peribacteria	g__Candidatus_Peribacteria	0.023333	0	0.0116665
p__Patescibacteria	c__Parcubacteria	o__Candidatus_Azambacteria	f__Candidatus_Azambacteria	g__Candidatus_Azambacteria	0.0181479	0	0.00907394
p__Bacteroidota	c__Bacteroidia	o__Sphingobacteriales	f__Lentimicrobiaceae	g__Lentimicrobiaceae	0.0181479	0	0.00907394
p__Proteobacteria	c__Gammaproteobacteria	o__Burkholderiales	f__Comamonadaceae	g__Limnohabitans	0.0155553	0	0.00777766
p__Firmicutes	c__Negativicutes	o__Veillonellales-Selenomonadales	f__Sporomusaceae	g__Pelosinus	0.0155553	0	0.00777766
p__Proteobacteria	c__Alphaproteobacteria	o__Rhodobacterales	f__Rhodobacteraceae	g__Rhodobacter	0.0155553	0	0.00777766
p__Patescibacteria	c__Parcubacteria	o__Candidatus_Adlerbacteria	f__Candidatus_Adlerbacteria	g__Candidatus_Adlerbacteria	0.0129628	0	0.00648139
p__Bacteroidota	c__SJA-28	o__SJA-28	f__SJA-28	g__SJA-28	0.0129628	0	0.00648139
p__Acidobacteriota	c__Thermoanaerobaculia	o__Thermoanaerobaculales	f__Thermoanaerobaculaceae	g__Subgroup_10	0.0129628	0	0.00648139
p__Actinobacteriota	c__Acidimicrobiia	o__Microtrichales	f__Ilumatobacteraceae	g__uncultured	0.0129628	0	0.00648139
p__Bacteroidota	c__Bacteroidia	o__Chitinophagales	f__37-13	g__37-13	0.0103702	0	0.00518511
p__Campilobacterota	c__Campylobacteria	o__Campylobacterales	f__Campylobacteraceae	g__Campylobacter	0.0103702	0	0.00518511
p__Patescibacteria	c__Microgenomatia	o__Candidatus_Woesebacteria	f__Candidatus_Woesebacteria	g__Candidatus_Woesebacteria	0.0103702	0	0.00518511
p__Verrucomicrobiota	c__Chlamydiae	o__Chlamydiales	f__Simkaniaceae	g__Ga0074140	0.0103702	0	0.00518511
p__Actinobacteriota	c__Thermoleophilia	o__Solirubrobacterales	f__Solirubrobacteraceae	g__Solirubrobacter	0.0103702	0	0.00518511
p__Bdellovibrionota	c__Bdellovibrionia	o__Bdellovibrionales	f__Bdellovibrionaceae	g__OM27_clade	0.00777766	0	0.00388883
p__Patescibacteria	c__ABY1	o__Candidatus_Magasanikbacteria	f__Candidatus_Magasanikbacteria	g__Candidatus_Magasanikbacteria	0.00518511	0	0.00259255
